# Supplementary material for: Insulin and Insulin-Like Growth Factor 1 Signaling Preserves Sarcomere Integrity in the Adult Heart
Source: Mol Cell Biol. 2022 Sep 20;42(10):e00163-22. doi: 10.1128/mcb.00163-22 (PMC9583714; doi:10.1128/mcb.00163-22)
Supplement: Supplemental file 2 — Supplemental material. Download mcb.00163-22-s0002.xlsx, XLSX file, 1.7 MB [file mcb.00163-22-s0002.xlsx]

## Sheet: All data
Gene Symbol	iCIR2KO vs. WT		iCIRS12KO vs. WT
	Fold change	p-value	Fold change	p-value
Slc17a7	5.98584	1.34e-08	4.13319	2.42e-07
H2-Aa	5.35907	0.0153296	0.917322	0.889189
Gpr116	3.36434	0.000206908	1.17136	0.527788
Cyfip2	3.34515	0.00183552	1.28043	0.445962
4933434I06Rik	3.34084	6.46e-06	3.75707	2.27e-06
Cbwd1	3.03202	0.0388001	1.17583	0.744132
Zcchc10	2.96985	6.25e-06	3.44771	1.45e-06
Klk1b22	2.74423	0.129943	0.882324	0.844715
Agt	2.69501	1.06e-05	1.31521	0.0866396
Igfals	2.56159	0.000309895	0.879422	0.526861
Rbp7	2.4958	0.124762	0.976076	0.966122
Ramp1	2.46525	3.88e-05	1.04661	0.770247
Hspa1l	2.28177	0.000106659	2.2525	0.000124106
Phkg1	2.18679	3.94e-05	2.38522	1.3e-05
4930583H14Rik	2.11088	0.00208002	1.49053	0.063787
Nr1i2	2.10912	0.00188289	1.0299	0.882348
Yipf4	2.08849	0.0291468	0.933454	0.823544
Rprml	2.08735	0.0173125	1.13236	0.655518
D030013I16Rik	2.02612	0.00418488	0.725916	0.143632
Gabra6	2.02448	0.00206634	1.34025	0.139732
AI646023	2.02137	5.51e-05	2.04205	4.77e-05
LOC268828	2.01643	0.104219	0.782711	0.553578
Eme2	2.00982	0.0843285	1.37734	0.408471
Rhox11	2.00493	0.00655445	1.03772	0.86763
Acad9	2.00294	0.000848909	1.04826	0.778574
Nrn1l	2.00161	0.000362044	1.52854	0.0127331
Mccc1	1.97214	0.00195675	0.985532	0.936182
Stard10	1.95336	1.97e-05	1.45387	0.00341139
Pttg1	1.94335	0.0045399	1.17746	0.42067
Tmem87a	1.93818	0.178572	0.94955	0.913365
1810005K13Rik	1.93667	3.84e-06	1.61211	0.000115741
Ipas	1.92315	0.0102175	1.69024	0.0320436
LOC100048858	1.90583	0.00162247	1.53143	0.0221062
Rbm45	1.89798	0.3039	1.06581	0.91696
LOC100046120	1.89038	1.09e-07	1.69915	9.96e-07
Metrn	1.87096	0.000203856	1.71113	0.000784045
A930021K20Rik	1.86458	0.00136959	1.22768	0.211196
B230206P06Rik	1.84987	0.109263	1.12489	0.748333
Olfr1137	1.84615	0.0109277	1.27408	0.266082
LOC100045019	1.84597	5.08e-07	1.54705	2.34e-05
LOC630242	1.83586	0.0226906	1.13103	0.612023
1700011J10Rik	1.82694	0.000163849	1.33021	0.0302063
Pdlim4	1.82514	3.1e-05	1.48921	0.00134045
Chac1	1.82472	0.0418936	2.5472	0.00366973
Ssxb10	1.8247	0.000562157	0.916792	0.531825
V1rd11	1.82457	0.0183516	1.21809	0.396095
Nap1l5	1.80932	0.00526204	1.31316	0.15171
Wdr46	1.80273	0.00126078	1.07047	0.649264
A830021K08Rik	1.80204	0.00248736	1.2747	0.151906
Gnb3	1.79919	0.00455945	1.82073	0.00398008
2610035D17Rik	1.77966	0.209303	1.77373	0.211804
LOC100045477	1.77594	0.00416215	1.00149	0.993049
EG333669	1.77186	0.0130365	0.953762	0.817416
Cap1	1.7667	0.4704	1.41812	0.6558
Stard3	1.75555	0.000415922	1.22371	0.121477
Clic6	1.75408	0.00346671	0.701794	0.0441142
Srms	1.74991	0.0185457	0.969321	0.884235
Crot	1.7495	0.000464827	1.28688	0.0600124
Pik3ip1	1.74835	0.000866784	2.19318	3.71e-05
BC051019	1.74061	0.193913	0.952735	0.906799
Hook2	1.7389	0.00167337	1.08417	0.580076
C1qtnf4	1.73832	0.000688244	1.23472	0.120717
AmbionRNASpike8_EC5	1.72535	0.0545796	0.919591	0.751932
Satb1	1.72465	6.01e-05	1.17859	0.110657
Appl2	1.72349	6.49e-06	1.33867	0.00220518
Morn4	1.71658	0.00363082	1.0973	0.558655
Rab6b	1.71439	0.234977	0.942747	0.893965
Myh3	1.71139	0.00603697	1.21692	0.257455
Pla2g5	1.70814	0.00478935	1.04714	0.7776
LOC332942	1.70611	0.0125958	0.69314	0.0699156
Hyi	1.70547	0.263146	1.27915	0.599248
2210011C24Rik	1.70187	0.000160807	1.71132	0.000145852
Aldh1b1	1.699	0.000109072	1.43622	0.00272876
Ush1c	1.69815	0.209388	0.774701	0.536116
Hist1h2aa	1.69809	0.0450555	1.2128	0.436072
9630001P16Rik	1.69536	0.00468094	1.08343	0.618084
Klk1b26	1.694	0.0598561	1.01601	0.951675
E330037N08Rik	1.69254	0.0120538	0.894134	0.549761
Olfr557	1.6906	0.0779116	0.953071	0.864261
BC022687	1.68674	0.00220546	1.33234	0.0594084
Dixdc1	1.68617	0.0133226	1.27581	0.207953
Eif1ay	1.68579	0.0548068	0.96459	0.887053
D330016N23Rik	1.68446	0.257697	0.711678	0.454307
LOC383645	1.68365	0.0182206	0.992901	0.971351
Cdc20b	1.68242	0.00595859	1.00865	0.957992
Lingo3	1.68182	0.00130156	0.814485	0.136183
Nudt14	1.67739	0.00471789	1.25719	0.159822
Timp4	1.67241	0.0451231	1.18752	0.474377
Twf2	1.67031	0.000152997	2.12328	2.75e-06
Mod1	1.66767	0.304719	1.04871	0.922475
Osta	1.66648	0.0137956	1.18717	0.36051
5830484A20Rik	1.66449	0.00594703	1.25598	0.169466
Slc35f3	1.66323	0.00157495	1.20113	0.180978
Gipc3	1.66304	0.00873674	1.0064	0.970093
LOC670089	1.66115	0.0127102	1.02413	0.8952
Mapk4	1.66096	0.00151736	1.37376	0.0276138
LOC241289	1.65925	0.0668722	1.17644	0.53404
LOC193300	1.6573	0.00354288	1.06496	0.66957
7530422H14Rik	1.65668	0.00167142	0.827698	0.168301
Fkbp11	1.65652	0.000920143	1.30826	0.0428709
Lce1a1	1.65545	0.0216214	0.716563	0.109549
LOC382683	1.65303	0.00719094	1.2607	0.169448
0610009L18Rik	1.65184	7.87e-06	1.48945	8.68e-05
Sult1c1	1.65138	0.00333596	0.902511	0.482372
Igf2bp2	1.65073	7.28e-05	1.33943	0.0060461
Agtr1a	1.65047	0.000889029	1.15003	0.260754
Mgat3	1.64771	0.0192677	1.17634	0.404423
LOC380815	1.64714	0.0245916	0.958139	0.832264
1700052O22Rik	1.64608	0.000123394	1.23213	0.0452806
1100001E04Rik	1.64439	0.0288987	1.4212	0.10737
Ociad2	1.6431	0.000916988	1.65964	0.000778328
6720456J01Rik	1.64303	0.00443144	0.929178	0.624191
LOC208428	1.63571	0.00105068	1.06719	0.595094
LOC383918	1.63115	0.0339331	1.03082	0.886132
Fgfr4	1.62851	0.000471635	0.911959	0.406405
LOC673458	1.62599	0.0394949	1.07393	0.743971
Ddn	1.62492	0.000195131	1.47896	0.0012427
Thnsl2	1.62165	0.000144495	1.49161	0.000779207
Ahnak2	1.62062	0.00159651	1.85992	0.000189317
Itgb3bp	1.62008	0.00891466	1.25483	0.175267
C130071C03Rik	1.61409	0.00365992	1.01465	0.917236
Olfr1282	1.6104	0.00655694	0.798015	0.153214
LOC666244	1.60946	0.00209654	1.19725	0.176437
Spink11	1.60936	0.0426479	0.953352	0.826097
LOC380876	1.60725	0.00279386	1.74245	0.000832907
Kcnj14	1.60549	0.181405	1.11062	0.759874
Grin3b	1.6052	0.000850629	1.51118	0.00244911
Olfr624	1.60379	0.0198013	1.01997	0.913912
Pkd1l1	1.60139	0.0562465	1.08715	0.717396
Mycbpap	1.60059	0.00157345	1.41946	0.0113923
B3galt5	1.60045	0.00773515	1.29367	0.111097
F830018F18Rik	1.60027	0.0260067	0.747178	0.14514
Aacs	1.59947	0.000866836	1.2125	0.105836
A830087P12Rik	1.59837	0.00669554	1.71187	0.00265656
V1rd13	1.59702	0.0282073	1.17145	0.422026
4933431K14Rik	1.59648	0.00026868	1.60821	0.000233269
LOC245066	1.59615	0.00123227	1.00923	0.937955
LOC100048123	1.59345	7.09e-08	1.21714	0.00071641
C230084O18Rik	1.59317	0.0320615	1.36989	0.130036
BC026585	1.59312	4.47e-05	1.6568	1.93e-05
Hal	1.59159	0.110356	0.968636	0.908612
C330011F01Rik	1.58983	0.152512	0.872007	0.66174
A330102I10Rik	1.58941	0.0125945	1.34396	0.0894482
9930029B02Rik	1.58933	0.000852962	1.03411	0.764393
Pdzd3	1.58852	0.169345	1.28037	0.451895
Hist2h2be	1.58769	1.42e-06	1.16754	0.0182381
Tas2r123	1.58717	0.0476407	0.907927	0.656857
Clca4	1.58598	0.00849547	0.989012	0.942615
Intu	1.58581	0.000429794	1.52734	0.000881355
Olfr907	1.58536	0.0416566	0.694744	0.098111
C430046P22Rik	1.58404	0.00172253	1.15872	0.236352
Gtf2h5	1.58135	0.00391184	1.07028	0.617209
Slc41a3	1.57953	0.00998167	1.01341	0.932086
Cyp27b1	1.57865	0.0155805	0.914369	0.597957
AI849053	1.57774	0.0726022	1.46215	0.128066
9330000000000	1.57693	0.0010651	1.51224	0.00223878
Slc13a5	1.57562	0.0118141	0.755681	0.0963944
Gm1673	1.57364	0.000727063	1.28851	0.0304763
Manbal	1.57277	0.0129064	1.01017	0.950177
4930507D05Rik	1.5719	0.000570022	0.932758	0.506401
1700065D16Rik	1.5712	0.0111042	1.11516	0.492167
Rhox4d	1.56992	0.0164629	1.28732	0.149429
Cnnm4	1.56929	0.0925724	1.15962	0.562451
Kcnj12	1.56926	7.37e-06	1.02619	0.698294
S100a9	1.56813	0.25497	1.12326	0.763604
Utp3	1.56776	0.0252199	0.977498	0.900889
Polr3h	1.56738	3.3e-07	1.4935	1.27e-06
Tle6	1.56683	4.41e-07	1.34614	4.38e-05
Dos	1.5659	0.00010389	1.24934	0.0189575
Gstm5	1.56484	2.73e-06	1.27507	0.00110677
Hmox1	1.56221	0.0340227	1.04568	0.817434
Ccdc109b	1.56195	0.0307041	1.09128	0.645122
Ttll1	1.56021	3.27e-06	1.52211	6.21e-06
Plcd3	1.56009	0.00222336	1.3297	0.0313251
Casz1	1.55882	4.15e-07	1.47948	1.82e-06
Olfr24	1.55442	0.153383	0.792042	0.438254
Rapgefl1	1.554	0.00013062	1.37884	0.00194595
9627219_516	1.55263	0.0968407	0.980988	0.939224
Csdc2	1.54884	0.000102997	1.47967	0.000288609
4933430I17Rik	1.54668	0.00418388	0.80371	0.10909
Hmga1	1.54465	2.13e-05	1.30679	0.00178013
4921533I20Rik	1.54383	0.0174365	0.853803	0.343359
Zfp346	1.54265	3.65e-05	1.67697	5.55e-06
5730557L09Rik	1.54129	0.0120349	1.35539	0.0621903
0610039K10Rik	1.54108	0.0578659	1.01375	0.948905
Zfp677	1.54069	0.0113515	0.837767	0.252742
V1rc12	1.54015	0.0120362	0.983642	0.913876
Zc3h6	1.53931	0.0347453	1.76783	0.00801604
Cacna1h	1.53878	0.073803	1.16525	0.504111
Spp1	1.53848	0.00680724	1.10624	0.469724
Serpina3c	1.53843	0.0413402	1.02308	0.906993
Rab33a	1.53749	0.00812767	0.869883	0.334942
Txnip	1.53637	0.0247765	1.28459	0.16467
LOC100042481	1.53584	0.028851	0.937313	0.7188
Hebp1	1.53523	0.0309369	1.4396	0.0608024
Car6	1.53334	0.0718419	1.40578	0.143057
Smok3b	1.53327	0.00985378	0.966212	0.813811
Arc	1.53284	0.400036	1.2618	0.643811
OTTMUSG00000005148	1.53251	0.00316632	0.884079	0.322241
Wfs1	1.52882	7.47e-06	1.32233	0.000468381
C530038F07Rik	1.52772	0.0157349	1.09123	0.580396
Cbara1	1.52604	0.00840902	1.15634	0.310136
LOC674449	1.52422	0.0315177	0.973047	0.879118
Olfr986	1.52354	0.0328826	0.867927	0.43914
B630006N21Rik	1.52304	0.0177817	0.891401	0.475303
Tinf2	1.52256	0.0227911	0.71099	0.0569086
4933422H20Rik	1.5219	0.011416	0.989139	0.940746
A230055O04Rik	1.52122	0.123243	1.22341	0.443635
4930455J15Rik	1.51732	0.00370273	1.0586	0.642194
Gpd1	1.51634	0.00328116	0.922824	0.506041
Tbc1d10c	1.51629	0.000190545	1.28785	0.00872939
1700024P04Rik	1.51591	0.0117953	1.22069	0.187145
Robo3	1.51534	0.0903541	1.10704	0.663095
AI448196	1.5152	0.0105125	0.994926	0.971666
Zbtb22	1.51508	0.146767	0.907425	0.724807
9130604K18Rik	1.51451	0.00122429	0.981508	0.85856
Gbx2	1.51361	0.0779599	1.25593	0.313456
NK-1R, SPR, GPCR	1.5135	0.0343034	1.27522	0.190567
D130017N08Rik	1.51321	0.00182804	1.66223	0.000339879
Aldob	1.51311	0.0228075	1.86745	0.00174688
1700108M19Rik	1.51306	0.0486654	1.13588	0.517293
Dok5	1.51273	0.0002823	1.30001	0.00877184
4933414I15Rik	1.51242	0.114306	1.04053	0.873834
Dct	1.51222	0.20611	2.00004	0.0432616
Pit1	1.51166	0.0100695	1.35162	0.0478735
Chad	1.5114	0.122663	1.25676	0.37872
Fbln7	1.51012	0.0284074	1.08748	0.626816
Rtn2	1.50994	0.000264935	1.35755	0.00297884
5033411D12Rik	1.50821	0.051339	1.25369	0.260658
Ephb6	1.50704	0.122013	1.20178	0.472899
LOC207879	1.50613	0.0785626	1.04562	0.839229
Scx	1.50055	0.00034838	1.54511	0.000184977
Inadl	1.50032	0.000423441	1.17556	0.0888461
Ubxn10	1.5003	0.00891024	1.61831	0.00288958
V1re2	1.50006	0.0321936	1.04518	0.799312
V2r1	1.49998	0.0977859	0.966538	0.883738
Rnf43	1.49993	0.096001	0.904045	0.663803
Htatip2	1.49913	8.87e-07	1.56501	2.65e-07
Nope	1.49911	0.000184256	1.45887	0.000346889
LOC280487	1.4984	0.00965653	1.38964	0.0287823
B230369F24Rik	1.4977	0.000589624	1.25829	0.0249703
LOC386392	1.49729	0.0447265	1.02064	0.912735
EG622222	1.49666	0.0297206	1.03828	0.824928
Rps4y2	1.49656	0.033051	1.15921	0.40089
Dnaic1	1.49507	0.0012876	1.29704	0.0212213
Cmtm8	1.49498	0.00419564	1.29698	0.0444582
Ugt2b5	1.49457	0.0267746	1.13385	0.452143
EG383229	1.4936	0.0172602	1.01471	0.923109
Olfr477	1.49256	0.0863606	0.761649	0.230368
Slc25a21	1.49191	0.117912	0.868847	0.567537
Zdhhc3	1.49188	0.000187059	1.20098	0.0374418
LOC384570	1.4913	0.00213166	1.03108	0.777908
9930108O06Rik	1.49032	0.247115	1.31912	0.415874
LOC100045853	1.48997	0.0142925	0.808055	0.15727
D130019P04Rik	1.48823	0.0204082	1.02723	0.862302
Msr1	1.48805	0.0362852	0.913284	0.605513
Krtap16-8	1.48796	0.0483383	0.596232	0.013781
9130218E19Rik	1.48652	0.0236235	0.86801	0.380006
Ehf	1.48639	0.0517918	1.33605	0.14252
Tmem9	1.48639	0.00384398	1.32364	0.0282527
LOC383018	1.48637	0.0325709	0.756018	0.116342
LOC330479	1.48521	0.0222854	0.865913	0.365632
B130017E20Rik	1.48493	0.0174453	0.94551	0.708289
Zfp81	1.48472	0.0568038	0.762492	0.176269
Olfr1180	1.48446	0.0521693	1.10404	0.603304
LOC385604	1.48437	0.00197872	1.04334	0.689887
A830006N08Rik	1.48398	0.306457	1.19841	0.633995
D630040I23Rik	1.48331	7.14e-05	1.33326	0.00119386
EG546143	1.48312	0.000376794	1.43585	0.000784044
Mybpc2	1.48217	0.0295166	1.71257	0.00512606
Tmie	1.48158	0.0303172	0.825757	0.260186
Pacrg	1.48083	0.0017442	1.67104	0.000179334
Mad2l2	1.47921	0.00038109	1.20154	0.0471088
Abhd8	1.47905	0.000266639	1.04427	0.601287
B930071N01Rik	1.4789	0.00852836	0.907795	0.462295
4930435E12Rik	1.4787	0.0152034	0.86247	0.313415
2900073G15Rik	1.47843	0.00906637	1.55577	0.0041371
LOC100047579	1.47756	0.000329037	1.51606	0.000183954
EG384244	1.47609	0.0182436	1.01197	0.936085
Olfr382	1.47492	0.0912298	0.857111	0.483627
A530060E10Rik	1.47422	0.0112575	1.01799	0.895283
BC044804	1.47422	0.00253409	1.59072	0.00062075
A230091B22Rik	1.47382	0.00429549	1.0975	0.428141
B930008G09Rik	1.47359	0.00613895	0.89979	0.394938
AI842396	1.4725	0.00155606	1.03901	0.704448
B930078G14Rik	1.47241	0.0257296	1.15023	0.382073
Azi1	1.47231	2.63e-05	1.30374	0.000890969
LOC271521	1.47189	0.00565912	0.882426	0.308843
A530095A18Rik	1.4716	0.00983065	1.08369	0.544523
Kir4.2	1.46993	0.011335	1.1614	0.276771
OTTMUSG00000010657	1.46938	0.108332	0.842943	0.458977
LOC100045430	1.46937	0.00329638	1.1454	0.232817
Fv4	1.4693	0.00538453	0.923344	0.506621
Bpil1	1.46892	0.0140718	1.00514	0.970735
4930596D02Rik	1.46891	0.0929832	0.841206	0.431098
LOC436185	1.46798	0.0106308	1.09009	0.518744
LOC384611	1.46722	0.0122486	1.17549	0.2455
Scg3	1.46702	0.115742	0.958433	0.855303
2310040A07Rik	1.46626	4.56e-05	1.28883	0.00177163
C230013L11Rik	1.46559	0.00494132	0.979183	0.857172
E130012A19Rik	1.46521	0.00721348	1.00374	0.975931
Tram2	1.4651	0.00222854	1.67562	0.000179023
D130051O21Rik	1.46423	0.107896	1.01609	0.943699
Ccdc91	1.46395	0.000575348	1.095	0.309784
LOC630980	1.46345	0.0208883	0.995282	0.974661
A330081F11Rik	1.46282	0.038351	0.994431	0.97369
Olfr1269	1.4625	0.021846	1.17978	0.280883
Pex5l	1.46238	0.0785502	0.852755	0.439712
Osbpl6	1.46207	0.157332	1.63493	0.0736276
6430514L14Rik	1.462	0.0437921	0.99551	0.979411
E030037J05Rik	1.46157	0.0188597	0.847594	0.266804
LOC100044376	1.46101	6.58e-05	1.12457	0.105043
1700023G08Rik	1.46033	0.045062	1.01441	0.934909
Ubtd1	1.46025	0.000786746	0.919811	0.362512
B230218L05Rik	1.45941	0.0359326	1.30627	0.123284
Setmar	1.4594	0.00111388	1.03931	0.683221
LOC386514	1.45938	0.0838351	1.19188	0.401991
LOC384457	1.45926	0.0263181	1.15494	0.359998
Clca1	1.4589	0.0241292	1.10998	0.496382
Acy1	1.45874	0.000384657	1.10609	0.235985
Echdc2	1.45874	0.00659398	1.2675	0.0652161
LOC268906	1.45743	0.00255765	0.876125	0.219282
Whrn	1.45735	0.000124347	1.17981	0.0372046
Rufy3	1.45726	0.000941359	1.24794	0.0278462
1700011F14Rik	1.45641	0.0107013	1.23588	0.119636
A030014E15Rik	1.4562	0.0620419	1.13823	0.49622
Krt25	1.45551	0.0249394	1.02189	0.886877
Olfr1419	1.45511	0.152792	1.059	0.82061
Olfr1281	1.45489	0.166876	0.881974	0.632814
Slc16a7	1.45471	0.0208227	1.12506	0.426704
Gprasp2	1.45288	0.0264772	1.34555	0.0689051
9330176C04Rik	1.4527	0.020305	0.970478	0.836726
LOC231069	1.45245	0.00929307	1.0645	0.621618
LOC381733	1.45228	0.0937083	1.02893	0.892622
LOC235033	1.45224	0.149682	1.4136	0.17916
Nek3	1.4518	0.000629584	1.40694	0.00128924
LOC382502	1.45175	0.0257512	0.938482	0.677413
LOC100040919	1.45107	0.0438571	1.20814	0.279544
LOC380860	1.45043	0.0507578	0.69792	0.0577918
Sort1	1.45014	6.84e-05	1.4488	7.01e-05
scl0001233.1_26	1.44989	0.00872793	0.86847	0.266979
Yars	1.4498	0.0249634	1.01528	0.91983
4933400N17Rik	1.449	0.0123281	1.73878	0.000759161
4930448K20Rik	1.44861	0.0403417	1.10108	0.566526
Cmkbr2	1.44861	0.00882088	0.8314	0.152101
Fgfbp3	1.4482	0.105655	1.06644	0.768245
LOC386402	1.44802	0.0129549	0.963846	0.781266
Osbp2	1.44789	0.000586081	1.57896	8.55e-05
LOC384248	1.44785	0.0138469	0.895239	0.414544
D3Bwg0562e	1.44763	0.0635683	1.05969	0.756844
Ipo4	1.44725	0.00548311	1.20709	0.117187
Tcfap2e	1.44696	0.0725927	0.76358	0.178209
F830010E04Rik	1.44663	0.0287193	1.07444	0.642794
LOC271709	1.44642	0.0698969	0.976076	0.899394
Olfr572	1.4463	0.0409111	1.28809	0.144672
Ttr	1.44629	0.00404642	1.9487	2.29e-05
Angptl4	1.44573	0.244816	1.31104	0.387491
LOC669994	1.44548	0.052623	1.00311	0.986016
4930455G09Rik	1.44454	0.0534375	1.11339	0.547845
Galnt5	1.44425	0.00813246	1.29069	0.0505563
2810410L24Rik	1.44363	0.156487	1.3108	0.28831
4833412C05Rik	1.44337	0.0270537	1.78899	0.00156206
Olfr1193	1.44331	0.124792	0.97702	0.919073
Ppm1e	1.44324	0.00780658	1.56465	0.00201156
LOC383579	1.44316	0.0692201	0.744774	0.136263
Pip5kl1	1.44297	0.111733	0.979643	0.925499
Fmn	1.441	0.101398	1.13109	0.563807
LOC245475	1.44099	0.191567	1.66219	0.0770161
OTTMUSG00000001246	1.44083	0.0891417	1.29682	0.214602
Hdhd1a	1.44008	0.104398	0.784295	0.26664
Prl7a1	1.44006	0.0399214	0.888905	0.476623
2610110G12Rik	1.43972	0.00204869	1.08068	0.434985
Ypel3	1.43921	0.00177319	1.4967	0.000789031
1110059H15Rik	1.43914	0.10817	0.745529	0.187924
D930009C14Rik	1.4387	0.105235	1.03143	0.884938
AK122498	1.43817	0.0417054	1.07586	0.658844
2310057N15Rik	1.43769	0.146325	0.825028	0.428794
LOC381320	1.43721	0.0623158	0.968851	0.86225
Il9	1.43711	0.0603484	1.00979	0.957004
LOC228107	1.4368	0.0657139	1.39817	0.0860978
Plin	1.43629	0.0208126	1.08596	0.562586
LOC383576	1.43596	0.0841964	1.05114	0.801501
Zfp523	1.43554	4.54e-06	1.20862	0.00204936
Ccdc110	1.43489	0.236197	0.885089	0.682001
9626953_2_rc	1.43385	0.00540172	0.8314	0.114307
B930049N04Rik	1.43359	0.00873225	1.20259	0.141148
2610014I16Rik	1.43354	0.0231843	1.10529	0.490327
Obfc1	1.43353	0.0134555	0.919371	0.520077
Tcl1b4	1.43332	0.173907	0.959803	0.87263
F730011O15Rik	1.43319	0.101072	1.11078	0.616383
LOC238896	1.43314	0.183752	0.894919	0.672736
1110028F11Rik	1.43291	0.0592721	0.971326	0.870489
4932411G08Rik	1.43146	0.0140871	0.880887	0.338422
Hcn2	1.43128	0.000191175	1.25824	0.00630402
LOC631010	1.43033	0.102858	1.08355	0.701503
Fam148c	1.43011	0.0692811	1.01222	0.947702
D930028F11Rik	1.42958	0.496797	3.03445	0.0479673
Parvg	1.42955	0.0438815	1.16899	0.349658
Ppil6	1.4291	0.00365687	1.14601	0.204961
Spg20	1.42863	5.33e-05	1.22654	0.00555783
Olfr57	1.42851	0.0826451	0.713307	0.0983538
Olfr1038	1.42811	0.075221	1.42572	0.0764516
Ttll13	1.42763	0.0118719	0.834014	0.162757
2810423A18Rik	1.4276	0.0249513	0.95162	0.731743
LOC100045413	1.42745	0.0295839	1.33524	0.0692386
0710001D07Rik	1.42726	0.00558357	1.20399	0.109989
Pxn	1.42678	0.000185727	1.01374	0.849744
Frmd8	1.42564	0.00521577	1.20271	0.107457
4931431C16Rik	1.42541	0.0873621	0.755087	0.167249
Serpinb5	1.42487	0.107205	1.13569	0.546125
Sord	1.42474	0.00305056	1.24354	0.0450374
Drbp1	1.42359	0.42007	1.15041	0.746596
IGHV1S126_AF304545_Ig_heavy_variable_1S126_140	1.42359	0.142283	0.988377	0.959683
Cul7	1.42348	0.00336089	1.0571	0.588058
Trat1	1.42341	0.00616226	1.21611	0.0959613
EG629643	1.42325	0.05697	0.826187	0.28068
Ing2	1.42287	0.000109863	1.17306	0.0306389
Ctrc	1.42285	0.0924381	0.971647	0.884988
LOC100041375	1.4228	0.0337237	0.985086	0.921507
AW123240	1.42279	0.000458511	1.04935	0.544707
8030474K03Rik	1.4227	0.034156	1.20837	0.228261
Slam	1.42233	0.0702543	0.840972	0.351696
LOC243311	1.42124	0.0177413	0.954672	0.728291
Ubap2	1.42098	2.6e-07	1.22367	0.000115168
5730526A15Rik	1.42023	0.0258527	0.948524	0.712939
Lcn2	1.42011	0.0151225	1.11526	0.403904
Thap2	1.41963	0.0791911	0.742043	0.129285
Tas2r120	1.41957	0.175132	1.26495	0.354233
Butr1	1.41909	0.0686897	1.36444	0.101851
4933427G23	1.41904	0.0307677	1.15105	0.350737
Olfr994	1.41886	0.0227387	1.15215	0.317881
Fam175a	1.41884	0.208981	1.00117	0.996546
1700028M03Rik	1.41876	0.0185452	0.710414	0.0208449
Vash1	1.41846	0.00129551	0.991758	0.925736
Maged2	1.4183	0.0102288	1.57563	0.00173957
Wdsub1	1.41819	0.00383042	1.19316	0.102213
Mafk	1.41818	0.102437	1.72474	0.0163872
Gabarapl1	1.41806	0.0363707	1.84616	0.00116618
Kremen	1.41789	0.000366348	1.30146	0.00340884
OTTMUSG00000015852	1.41784	0.119149	0.869671	0.517515
E330013M12Rik	1.41766	0.065142	0.862679	0.411249
Zfp536	1.41755	0.0470064	0.891011	0.483217
Rasd2	1.41733	0.00493466	0.946145	0.605132
Fstl3	1.41732	0.0775164	1.63848	0.0173531
Zdhhc12	1.4173	0.00348383	1.32476	0.013411
Foxa1	1.41728	0.0587746	0.947418	0.754687
Ahcy	1.41713	0.0138711	1.27061	0.073962
Wnk4	1.41702	0.00164502	1.52566	0.000334731
Capn9	1.41692	0.0334507	0.860837	0.327812
LOC382139	1.41626	0.00763636	0.939443	0.585171
S1pr4	1.41623	0.0449853	1.1478	0.397921
B130021C19Rik	1.41618	8.78e-05	1.00108	0.986743
5031425E22Rik	1.41603	0.055863	1.08959	0.61509
EG627636	1.41597	0.0223333	0.892586	0.415625
A930038I05Rik	1.41592	0.00960257	1.02469	0.836567
Slc25a33	1.41534	0.117246	2.16478	0.00232379
Lad1	1.41518	0.0843785	1.13765	0.501536
Upb1	1.41495	0.0015253	1.47395	0.000620332
Prl7a2	1.4143	0.0904318	0.872943	0.487628
4833423E24Rik	1.4141	0.18245	0.98563	0.954097
Klc4	1.41224	0.000835064	0.997904	0.979853
Gpr56	1.41198	0.139111	1.98647	0.00752321
Nradd	1.41181	0.0759228	1.1743	0.386981
4933411G11Rik	1.41131	0.0963089	0.823147	0.330966
Klhl10	1.41106	0.0563371	1.31977	0.115859
Lgi3	1.41071	0.00876626	1.01157	0.920372
D930050H18Rik	1.40986	0.147292	1.11928	0.622588
Snx24	1.40907	0.000310792	1.5202	4.6e-05
4930467M19Rik	1.4087	0.0284837	0.887382	0.408855
2410017P09Rik	1.40825	0.000540002	1.22724	0.0184053
V1rc13	1.408	0.148254	1.08411	0.723365
D630036F01Rik	1.40746	0.00719687	1.16773	0.175863
IGKV4-71_AJ231218_Ig_kappa_variable_4-71_20	1.40719	0.0583116	0.824049	0.262305
6330417G02Rik	1.40712	0.0741946	0.843704	0.353302
5133400G04Rik	1.40664	0.000388218	1.33625	0.00149535
2810423O19Rik	1.40627	0.000121627	1.4335	7.14e-05
Krt2-ps1	1.40626	0.115749	0.85298	0.447163
EG224916	1.40583	0.00613452	0.94069	0.572092
Neurl	1.40551	0.000539371	1.04958	0.536363
A630077M18Rik	1.40532	0.0423659	0.939673	0.689172
D430036N09Rik	1.40502	0.0749989	0.827027	0.300874
LOC382862	1.40494	0.0535422	0.752185	0.0992637
Ift81	1.40492	0.00663075	1.06486	0.565589
LOC385838	1.4048	0.0140256	1.04014	0.750114
1110059M19Rik	1.40446	0.11919	0.979806	0.922008
C230004L04	1.40442	0.0154669	1.17062	0.22193
Olfr1371	1.40432	0.0973366	1.18781	0.383035
4833403D03Rik	1.40392	0.16413	0.989727	0.964977
Nup210	1.40386	0.000840906	1.6027	4e-05
Prpf38b	1.40353	0.0146313	0.8206	0.126703
Pcgf2	1.40331	0.0359488	0.975657	0.868398
Ccne2	1.40322	0.0308422	1.17204	0.279582
Slc43a3	1.40296	0.149734	0.788675	0.30329
4833442A19Rik	1.40265	0.0722599	1.27736	0.18139
6030424L16Rik	1.40236	0.0687598	1.15439	0.41663
LOC382232	1.4022	0.105449	0.926166	0.700423
LOC382679	1.40212	0.00130012	1.02388	0.783804
Zfp496	1.40158	0.000547086	0.843939	0.0420166
Olfr1418	1.40108	0.00780471	0.967951	0.768907
A430031F07Rik	1.40063	0.185584	0.897763	0.66267
Vasn	1.40062	0.0281809	1.48277	0.012561
Aak1	1.40051	1.34e-05	1.07302	0.193694
Defb42	1.40049	0.157993	0.937392	0.778822
Arhgef19	1.40038	0.0215995	1.05554	0.684485
LOC382254	1.40037	0.0522544	0.837703	0.283433
B230385N19Rik	1.40036	0.0197387	1.11408	0.412778
C430002M09Rik	1.40029	0.152404	0.934842	0.766432
Slc26a6	1.40024	0.0157151	1.22376	0.121566
Dtnbp1	1.40017	2.54e-06	1.23179	0.000343625
Gys3	1.39979	0.0712345	0.874761	0.450315
LOC385953	1.39978	0.0816142	0.876209	0.473119
Aspscr1	1.39869	0.00116299	1.19633	0.0476433
Ppfibp2	1.39865	0.00250326	1.56312	0.000238141
Bat5	1.3984	0.0485919	1.08299	0.615558
LOC100044204	1.39838	0.000331442	1.43508	0.000167865
Smad3	1.39823	0.009616	1.41659	0.00762908
St3gal5	1.39795	0.00299901	1.15652	0.142199
Sec14l3	1.39793	0.0129616	1.08535	0.497982
2610017G09Rik	1.39762	0.120881	1.23919	0.307978
Gsx1	1.39735	0.014245	1.02806	0.820347
LOC243833	1.3973	0.0852587	0.965932	0.85059
Nme5	1.39695	0.00248743	1.49539	0.000575157
Fbxo12	1.39666	0.0179808	0.979288	0.869094
Pomc	1.39599	0.063182	0.985872	0.93263
B230325K18Rik	1.3959	0.0763223	1.0171	0.923883
Pdlim1	1.3956	0.00412074	1.26188	0.0315506
C820007E08Rik	1.39525	0.0758833	0.882114	0.482232
Rhou	1.39482	0.0407921	2.0383	0.000270979
St7l	1.39341	0.0203435	1.11139	0.418996
AU040829	1.39289	3.18e-05	1.17533	0.0109291
Rapsn	1.39264	1.57e-06	1.37915	2.21e-06
Rfx7	1.39256	0.216386	1.09768	0.721026
LOC244595	1.39242	0.0606749	1.06925	0.686118
A830031A19Rik	1.39241	0.0481866	1.24393	0.175413
A630095E13Rik	1.3922	0.0812342	0.997079	0.986968
A930103B21Rik	1.3922	0.126685	1.16127	0.475195
Olfr1309	1.39207	0.212509	1.32015	0.291233
Cage1	1.39179	0.0398029	0.967661	0.824942
Pi16	1.39179	0.0357297	1.13972	0.373578
1700014B12Rik	1.39134	0.0152189	0.888092	0.337426
LOC245187	1.39118	0.0640485	1.07688	0.658879
LOC383785	1.39082	0.106077	1.02243	0.909168
Crhbp	1.3907	0.0406587	1.03643	0.810254
Olig3	1.39064	0.121019	0.8807	0.535068
Olfr1251	1.39036	0.0603741	0.928221	0.651389
Gk2	1.38953	0.0472804	1.39757	0.0440204
Lrp4	1.38868	0.00657353	1.16632	0.157398
Dsg1a	1.38849	0.107542	0.845044	0.392631
Olfr1512	1.38781	0.0683252	1.0987	0.579538
Pthr1	1.38764	0.000702204	1.10505	0.208669
Pag1	1.38741	0.0848604	1.00997	0.95597
Baiap2l2	1.38714	0.0236291	0.929956	0.58212
9530021H06Rik	1.3866	0.00593655	1.18331	0.117493
Sfrp4	1.38642	0.161428	0.859121	0.503223
Gm879	1.38641	0.0898985	0.994342	0.975218
4732415M23Rik	1.38632	0.000850899	1.18329	0.047172
4932411E22Rik	1.38631	0.0358335	1.01497	0.917367
4632419F02Rik	1.38629	0.053803	0.772386	0.118193
LOC381444	1.38589	0.0451143	1.30982	0.0903095
Cyp4a12b	1.38565	0.0686456	0.837781	0.302568
Slc35f2	1.38551	0.0954273	0.953034	0.795807
Slc10a6	1.38548	0.259573	1.47155	0.185559
5430411K18Rik	1.38531	0.00114748	1.3103	0.00453418
LOC381843	1.38471	0.140561	0.966034	0.870637
LOC233437	1.38386	0.0240488	1.08331	0.543244
Slc30a2	1.3838	0.0463079	0.931151	0.638605
Arsg	1.38356	0.000287912	1.20537	0.0154667
Hspa14	1.38336	0.119454	1.29692	0.205201
2900027M19Rik	1.38311	0.23461	1.53431	0.123397
6530409L22Rik	1.38228	0.0338316	1.1317	0.38393
C630007L23Rik	1.38228	0.028425	0.931906	0.602958
8430406N16Rik	1.38212	0.0164985	0.944251	0.636812
LOC218357	1.38165	0.0315606	0.881795	0.368448
A630018P17Rik	1.38161	0.0329125	1.18993	0.22373
Pdxk	1.38152	0.0610442	1.0425	0.796929
Ninj1	1.38151	0.205335	0.924086	0.750373
Fam131a	1.38148	8.84e-05	1.19932	0.0085638
E030043F19Rik	1.38142	0.035125	1.0477	0.741609
IGHV9S5_L14364_Ig_heavy_variable_9S5_82	1.38097	0.180331	0.782136	0.301211
Gats	1.38051	4.71e-05	1.28436	0.000507663
Cpt1c	1.38033	0.00783627	1.05795	0.596532
LOC381790	1.38031	0.139611	0.900722	0.619304
EG545385	1.38024	0.0483012	1.07728	0.625032
Siat9	1.38023	0.0201118	1.35417	0.0271612
Efhd2	1.37991	0.0627594	1.02398	0.883847
2310045L10Rik	1.37978	0.000260423	1.13952	0.0695627
Otub2	1.37948	9.2e-05	1.33482	0.000254219
Entpd4	1.37909	0.00159349	1.17429	0.0713977
Guca1b	1.37908	0.0296675	1.10216	0.475882
Podxl2	1.37903	0.000909212	1.21359	0.0243374
Cstad	1.37894	0.0382595	1.05575	0.705177
LOC100044292	1.37891	0.0902478	0.819363	0.278124
Olfr814	1.37887	0.0364909	0.930587	0.612695
Nudt1	1.37879	0.0218156	0.951919	0.698249
LOC383065	1.37877	0.106583	1.23578	0.274735
LOC243044	1.37876	0.107697	0.954062	0.804964
Acbd6	1.37875	2.16e-05	1.17368	0.0076596
Tmem19	1.37853	0.0956305	1.04673	0.80301
Abca4	1.37852	0.000966226	1.02825	0.72355
Lphn1	1.37845	0.00880158	1.21797	0.0827761
Zfp830	1.37823	0.143026	1.07151	0.743241
1700109F18Rik	1.37815	0.0584307	0.991002	0.954517
Snn	1.37808	0.000240447	1.1231	0.0987062
Hnrpa1	1.37803	2.49e-05	1.26725	0.000456079
Dmbt1	1.37794	0.067131	1.16117	0.370607
Fam107a	1.3779	0.311665	1.23516	0.500534
AB112350	1.37769	0.00923128	1.27225	0.0397258
B230107K20Rik	1.37766	0.13082	1.39261	0.119338
LOC386056	1.37718	0.103801	1.01391	0.941205
Zscan5b	1.37688	0.116158	1.00475	0.980572
Ifna14	1.37668	0.00388325	0.979403	0.825402
B230343B06Rik	1.37667	0.0428894	1.10441	0.50037
Dner	1.37666	0.102317	1.12162	0.54032
Arcn1	1.37658	0.0181204	0.850485	0.196725
LOC382159	1.37653	0.0625181	1.16023	0.362564
A930008K05Rik	1.37631	0.107717	1.08397	0.671025
Olfr508	1.37631	0.0670072	1.21159	0.252603
Phb	1.37576	0.0909423	0.867431	0.431876
LOC236627	1.3757	0.0725443	1.12684	0.479201
2010320M18Rik	1.37566	0.000381406	1.28732	0.0024961
Ccnb2	1.37563	0.176151	1.19103	0.447819
LOC382393	1.37563	0.143835	0.76287	0.209922
2310050C09Rik	1.37549	0.25863	1.09952	0.731259
Tox	1.37531	0.0103582	1.04665	0.678469
Spsb2	1.37512	0.00727966	1.41181	0.00434645
Ubxn8	1.37496	0.00286327	1.48293	0.000536611
Mic2l1	1.37473	5.77e-05	1.02399	0.679126
Poll	1.37468	0.00550053	1.1487	0.17525
Gdf11	1.37431	0.159381	0.894542	0.610536
LOC382362	1.37413	0.0225864	1.84066	0.000226466
2310010J17Rik	1.37391	0.038466	0.967698	0.816725
Dmpk	1.37389	0.0069798	1.11908	0.28216
A730069N07Rik	1.37356	0.0761289	0.752293	0.107933
LOC216138	1.37356	0.0355794	1.19356	0.215795
Olfr803	1.37354	0.216827	1.06895	0.789832
2810428J06Rik	1.3733	0.0345328	0.947786	0.698229
IGHV10S1_AF064442_Ig_heavy_variable_10S1_100	1.37316	0.0867396	0.798645	0.21258
9830166F08Rik	1.37315	0.0625178	1.1095	0.518
1700020L13Rik	1.37306	0.0337642	1.1231	0.403415
Olfr1212	1.37304	0.271822	0.960772	0.887227
EG637748	1.37267	0.0898839	0.989913	0.954335
LOC383698	1.37262	0.102584	0.965111	0.847544
Ttc22	1.37196	0.0978484	1.12067	0.533147
Gtlf3a	1.3718	0.00876288	1.20964	0.088256
Olfr429	1.37146	0.112508	0.745151	0.137119
D630036H09Rik	1.37115	0.000240289	1.17691	0.0244237
Slc36a2	1.37051	0.205916	0.938192	0.792228
Lrrfip1	1.37049	5.88e-05	1.03231	0.577013
Napepld	1.37046	0.00802255	1.21224	0.0802326
Tsga10ip	1.37044	0.00190574	0.903424	0.239508
2010309L07Rik	1.37018	3.54e-06	1.29947	2.63e-05
EG627352	1.36995	0.0207669	0.922918	0.517569
Adck4	1.36907	0.0281433	1.3385	0.0393707
Olfr728	1.36903	0.110485	0.702756	0.0763547
Ttll6	1.36903	0.0166436	1.04758	0.69354
Slitrk2	1.36884	0.0389808	1.04559	0.75116
Cpsf3	1.36864	0.0732664	1.0687	0.68803
Ring1	1.36839	9.56e-05	1.27778	0.000870922
Olfr1323	1.36837	0.0561828	0.982338	0.907499
B930048N13Rik	1.36832	0.0230453	1.09266	0.482764
Evc2	1.36825	0.0033755	1.07494	0.430317
Vps37b	1.36803	0.00530802	1.14723	0.170598
9230119M08Rik	1.36789	0.0521013	1.33747	0.0689188
Tpp1	1.36789	0.00847486	1.28829	0.0267464
As3mt	1.36786	0.00288642	1.01791	0.841176
LOC384291	1.36761	0.0844299	1.12424	0.49857
Egfl6	1.36749	0.156585	1.05741	0.793367
Olfr339	1.36712	0.166166	0.734409	0.171298
LOC100048384	1.36694	0.000350425	1.16274	0.0402562
Olfr1201	1.36685	0.0682912	0.830993	0.261451
3110009N10Rik	1.36671	0.0902142	1.15578	0.413172
Plekhj1	1.3666	0.00314792	1.01022	0.909433
Duxbl	1.36652	0.034935	1.1349	0.360033
D330003G07Rik	1.36643	0.108907	1.22438	0.285615
Olfr372	1.36602	0.0158451	0.909331	0.417153
D930014E17Rik	1.36586	0.0699608	1.20472	0.260763
Stbd1	1.36579	0.241126	0.767024	0.315288
LOC327986	1.36567	0.0306593	1.35528	0.0343108
B130030F12Rik	1.36559	0.022419	1.10833	0.411254
A230057H21Rik	1.36556	0.0583787	0.753653	0.0824014
LOC380973	1.36544	0.0372259	0.979374	0.879817
G430096H01Rik	1.36519	0.0812843	1.04768	0.782775
Trem3	1.36477	0.00870972	1.10188	0.358027
Lgr5	1.36409	0.0685672	1.46902	0.0283702
6720407D17Rik	1.36403	0.0661674	1.00173	0.99129
6720436C02Rik	1.36376	0.177398	0.714852	0.146643
Bloc1s1	1.36363	0.00170655	1.14852	0.106167
1700111E14Rik	1.36347	0.0242466	1.15425	0.262107
Cnga3	1.36332	0.0180129	1.32167	0.0302827
Spsb1	1.36322	0.0467832	1.60508	0.00495976
AI314976	1.3628	0.0238625	0.956334	0.720231
Gpr6	1.36278	0.0668903	1.20168	0.257959
4930415O10Rik	1.36265	0.0367558	0.85322	0.256032
6030413G23Rik	1.36239	0.0356795	1.27206	0.0920505
Cirbp	1.36238	0.0011744	1.30162	0.00383206
LOC100047299	1.36178	0.184376	1.12918	0.591425
MGC107098	1.36153	0.122805	1.02716	0.888654
V1ri5	1.3612	0.0442192	1.33858	0.0553095
2610524F24Rik	1.36113	0.054496	1.21706	0.202556
LOC327983	1.36088	0.159827	0.873332	0.524617
LOC383336	1.36083	0.118805	1.18867	0.367069
Rerg	1.36075	0.33777	0.850478	0.609931
Vps26	1.36061	1.86e-05	1.21384	0.00135654
LOC100045304	1.3606	0.0298757	1.00056	0.996563
Myom3	1.36049	0.0181683	1.64039	0.000735456
Lrrn1	1.36044	0.0921181	0.962853	0.827235
Atrnl1	1.36014	0.423818	1.36714	0.416302
scl0002602.1_34	1.36	0.0373431	0.825355	0.173017
EG436332	1.35994	0.207295	0.753018	0.242643
Apoc4	1.35969	0.347381	0.786943	0.46088
Olfm4	1.35966	0.0419202	1.04236	0.766825
AmbionRNASpike4_EC15	1.35954	0.0785384	1.07909	0.64538
0610013E23Rik	1.35914	0.00721969	1.02901	0.77406
Kif5c	1.35895	0.00927134	1.09114	0.405679
Tcfap4	1.35887	0.175576	1.11683	0.615211
LOC385641	1.35868	0.0235169	0.99986	0.99911
Gm412	1.35855	0.009408	1.05807	0.588262
Serinc2	1.35845	0.140115	0.928988	0.712499
D030032G01Rik	1.35834	0.0355169	1.04728	0.73087
Sar1a	1.35829	5.64e-05	1.38398	3.08e-05
Adora1	1.3581	0.00829955	1.29184	0.0222811
Yipf5	1.35786	0.118695	1.12716	0.525971
2010012O05Rik	1.35778	0.254157	0.996671	0.989832
G430046L24Rik	1.35771	0.116172	0.672341	0.0473361
LOC386275	1.35769	0.219771	0.866529	0.556897
Mtl5	1.35722	0.0300632	1.02023	0.876497
A430060F13Rik	1.35712	0.194161	0.927377	0.741323
Olfr1054	1.35699	0.171748	1.17543	0.458327
LOC382993	1.35683	0.206491	1.2626	0.328598
LOC225805	1.35665	0.25152	0.95605	0.862626
E430035L19Rik	1.35647	0.0523504	1.02884	0.846138
LOC385145	1.35633	0.144914	0.888668	0.559451
Trappc6a	1.35633	0.0632327	0.878117	0.404067
Es22	1.35628	0.0737872	1.0229	0.887896
LOC381208	1.35614	0.0653552	1.05587	0.726564
Egr4	1.35597	0.0304041	1.04337	0.742046
Arfgap3	1.35588	0.0574492	1.5493	0.0100093
H2-M10.2	1.35567	0.037929	1.19546	0.200133
4930562C03Rik	1.35544	0.100706	1.13401	0.479415
Tbcel	1.35523	0.000120647	1.4643	1.19e-05
F830033M10Rik	1.35491	0.13654	0.981316	0.923244
4933409G03Rik	1.3549	0.123763	1.22924	0.284501
LOC381602	1.35469	0.0998785	1.11375	0.541829
9430038G21Rik	1.35462	0.068627	1.033	0.835924
LOC328820	1.35462	0.0402507	0.893495	0.415726
C230049M14Rik	1.35461	0.159098	0.942507	0.775935
scl0002230.1_22	1.35449	0.0385655	0.954791	0.732945
1600029I14Rik	1.35415	0.257232	0.984252	0.951566
Prkdc	1.3541	0.00984235	1.14253	0.210623
B430201C15Rik	1.35401	0.0164394	0.807474	0.0751163
Hps4	1.35397	0.0942419	1.1135	0.534489
Nfkbil2	1.35392	0.0886403	0.896411	0.519713
Epb4.2	1.35376	0.230191	0.643695	0.0894658
Gdf15	1.35363	0.187529	1.31209	0.234275
LOC100047899	1.35358	0.0838388	1.2298	0.224214
Xdh	1.35357	0.246484	1.2821	0.337653
A830062E06Rik	1.35356	0.0566072	0.984989	0.918788
8030478N11Rik	1.35344	0.153876	0.89419	0.586237
Tatdn1	1.35329	0.157698	0.977536	0.912342
Gas6	1.35318	0.000124481	1.16784	0.0176171
2310016G11Rik	1.35275	0.0116908	1.18129	0.132365
LOC239690	1.35263	0.0196512	0.907128	0.409717
5730414N17Rik	1.35229	0.0512579	1.06721	0.65299
BC018371	1.35227	0.0355005	1.20429	0.173746
LOC237826	1.35218	0.0406617	1.12509	0.393233
A530078N03Rik	1.35192	0.0680188	0.871224	0.381241
LOC638301	1.35153	0.0912548	1.1194	0.508214
Lrrc8	1.35148	0.0118053	1.14893	0.203678
LOC382883	1.35132	0.09266	1.13724	0.45359
9230108M03Rik	1.35111	0.00740162	0.797703	0.0339846
2610002J02Rik	1.3511	0.01131	1.28217	0.0304325
Rasl10a	1.35106	0.0542307	1.34292	0.0586216
Sast-pending	1.35106	0.0549836	1.11499	0.461394
2310081J21Rik	1.35105	0.258677	0.868976	0.591301
Sult4a1	1.35089	0.0200138	1.40162	0.0106348
Trim37	1.35057	0.0193644	1.29487	0.0394648
B4galt6	1.35023	0.0057598	1.08703	0.381062
Gm1821	1.35018	2.05e-05	1.43982	2.43e-06
Tnfrsf12a	1.35009	0.0829673	1.11776	0.49998
LOC384907	1.34934	0.018682	0.88512	0.297043
Pfkfb3	1.34916	0.0934621	0.779205	0.155987
Olfr356	1.34889	0.121197	1.02863	0.878553
EG432555	1.34878	0.0452185	0.942898	0.672298
Fam131c	1.3487	0.0571918	0.879879	0.390315
LOC231822	1.34856	0.0404634	1.04141	0.763836
Olfr686	1.34839	0.0312949	0.98342	0.895456
Adh1	1.34817	0.274729	1.50607	0.141511
Rfx4	1.34817	0.00580869	1.11654	0.250288
BC032265	1.34809	0.0462179	0.889347	0.405007
C230081H03Rik	1.34783	0.108094	0.94288	0.740215
LOC639928	1.34771	0.0665051	0.842162	0.271206
E030002K04Rik	1.34756	0.156508	1.03678	0.858715
LOC240312	1.34742	0.121338	1.0263	0.887868
scl00008.1_398	1.34735	0.0435184	1.13218	0.371136
Slc16a6	1.34731	0.0376369	1.27897	0.0789243
Olfr201	1.34704	0.0797671	0.66145	0.0201371
OTTMUSG00000016644	1.34701	0.00810357	1.8129	2.49e-05
Dnd1	1.34695	0.0320561	0.872623	0.294587
LOC384786	1.34674	0.0937819	1.15397	0.401647
Gm128	1.34634	0.0665079	0.791484	0.139982
Banp	1.34619	0.165393	0.988494	0.955383
Pdk4	1.34612	0.225909	1.32821	0.246425
Rya3	1.34609	0.0135727	1.12348	0.287534
Rps15a	1.34592	0.0473629	0.981008	0.890438
A630059F13Rik	1.34559	0.0258013	0.845001	0.179038
Syce2	1.34529	0.0527432	1.12571	0.412455
Runx3	1.34487	0.137085	1.17225	0.411808
Ppp1r1b	1.34474	0.000301704	1.02286	0.721554
1700081L16Rik	1.34464	0.0629357	1.083	0.595044
OTTMUSG00000011595	1.34463	0.142936	0.969302	0.872524
A530023B05Rik	1.34459	0.148099	1.34884	0.144137
Gm101	1.34453	0.0418198	0.887548	0.381964
E530001F21Rik	1.34452	0.0807282	0.78898	0.154005
Gm536	1.34422	0.0462926	1.05009	0.723367
Olfr1484	1.34395	0.0828787	0.935025	0.677676
Krt2-8	1.3439	0.0313445	1.14193	0.30096
Klhdc8b	1.34317	0.00604323	1.07466	0.443617
LOC383850	1.34295	0.0237547	0.922033	0.496503
Gamt	1.34294	0.0129391	1.04793	0.658239
Olfr15	1.34286	0.033539	0.977231	0.856542
LOC328779	1.34274	0.278401	0.930995	0.788393
MJ-5000-153_4699	1.34265	0.0928684	1.11867	0.50368
Prdm5	1.34253	0.137246	1.081	0.683124
LOC278265	1.34236	0.0822557	0.853461	0.330824
Rpo2tc1	1.34211	0.0199147	1.16559	0.192909
Fut1	1.34208	0.120943	0.966707	0.852024
9630021D06Rik	1.34204	0.105644	1.12207	0.5093
A630025C20Rik	1.34188	0.00298018	1.13498	0.144886
E330031I04Rik	1.34167	0.0721446	1.09006	0.577269
LOC218060	1.34167	0.0131818	1.04663	0.666693
Mnx1	1.34159	0.0181679	0.975876	0.827397
Casp14	1.34127	0.0194127	1.03106	0.787309
Chodl	1.34125	0.0996775	0.87624	0.440781
LOC677457	1.34106	0.0211129	1.35083	0.0186269
Lpin3	1.34095	0.0439456	1.16298	0.273684
9628654_5	1.34088	0.241503	0.739208	0.22829
LOC639558	1.34064	0.0489013	0.966277	0.804402
1700012B07Rik	1.34043	0.0443395	1.13331	0.361406
Trim66	1.34021	0.0427986	0.847903	0.229919
Dnm	1.3401	0.0668442	0.888786	0.436922
5930418K15Rik	1.33999	0.0202355	1.11294	0.354604
Lrrc57	1.33988	0.714151	1.10635	0.899098
OTTMUSG00000019001	1.33971	0.10673	1.08552	0.636092
Zhx3	1.3397	0.0745021	1.07961	0.621585
Car11	1.33963	0.0426175	1.47151	0.0106221
5430400L16Rik	1.33956	0.105718	1.03231	0.853476
F630025I20Rik	1.33921	0.00171389	1.40447	0.000503663
Vpreb1	1.33915	0.0467406	0.97127	0.830816
Ripply1	1.33905	0.0672584	1.02758	0.856007
A630059M15Rik	1.339	0.0820865	0.851441	0.319611
Fam18b	1.33891	0.0970742	0.876855	0.436668
LOC241962	1.33888	0.0247351	0.972082	0.810747
LOC386370	1.33882	0.0550899	0.804182	0.140402
1700029G01Rik	1.33873	0.0164126	1.22695	0.0767005
LOC667014	1.33838	0.186446	1.0252	0.907251
EG625540	1.33824	0.153123	1.50665	0.0518543
2610027L16Rik	1.33816	0.21698	1.05869	0.803845
Ehbp1l1	1.33812	0.00121834	1.33284	0.00135638
D030020N12Rik	1.33809	0.275979	1.60384	0.0872454
EG574403	1.33808	0.0690945	0.83925	0.255844
LOC100039045	1.33768	0.12043	0.822625	0.285766
5033424B07Rik	1.33754	0.056353	1.01296	0.927935
B230207L18Rik	1.33752	0.00289841	0.968532	0.698206
Stk11ip	1.33752	0.0366235	0.915206	0.493021
Olfr582	1.33745	0.0270683	0.948227	0.658689
LOC331243	1.33705	0.0386041	1.08327	0.539751
5330432H08Rik	1.33703	0.0232999	0.972573	0.810923
LOC382012	1.33701	0.0612626	1.14945	0.345712
Dhx32	1.337	0.000126054	1.25502	0.00109234
Cyp2j11	1.33684	0.0020938	0.873767	0.102059
LOC384518	1.33673	0.0275661	1.49795	0.00411436
4930563F16Rik	1.33669	0.0749672	1.55404	0.0111374
C030014I23Rik	1.33622	0.098554	0.935997	0.692421
LOC386385	1.33621	0.0277898	0.926922	0.530809
Ddr2	1.33618	0.0225572	1.03449	0.76873
IGHV1S134_AF304554_Ig_heavy_variable_1S134_123	1.33605	0.0497646	0.907416	0.483338
Uts2r	1.33602	0.170081	1.1024	0.633964
Dhdh	1.3359	0.00683691	1.53879	0.000331439
LOC640746	1.3359	0.0237609	1.14399	0.258464
LOC384000	1.33582	0.0514121	0.985057	0.913395
Olfr1002	1.33576	0.227102	1.00279	0.990457
Pfkfb4	1.3357	0.00633573	1.17525	0.0952737
Tmem215	1.33551	0.282074	0.958157	0.871085
Mfsd7	1.3353	0.0560906	1.07923	0.591535
Olfr1051	1.33521	0.0761209	0.880359	0.412771
Cte1	1.33518	0.122613	1.14143	0.46455
Rbp3	1.33516	0.0580465	0.845795	0.251551
Anapc1	1.33504	0.052188	1.1921	0.21787
Lin9	1.33499	0.298442	1.06073	0.828779
Atp13a4	1.33485	0.0642053	0.891313	0.436829
Cryaa	1.33482	0.536073	0.697496	0.441954
5730590C14Rik	1.3344	0.0951013	1.19671	0.28394
Slc6a17	1.33436	0.474066	1.56877	0.270022
EG545758	1.3343	0.107046	0.986135	0.93473
Kat5	1.33424	0.024664	1.09056	0.461854
Otud7b	1.3341	0.000236893	1.20048	0.00779719
LOC195150	1.33408	0.095637	0.821862	0.24404
scl0001284.1_18	1.33405	0.034934	1.55172	0.00313919
LOC383541	1.33397	0.0606265	1.05856	0.693054
1500011J06Rik	1.33391	0.154385	0.71945	0.107323
2310022A10Rik	1.33378	2.97e-07	1.24479	7.12e-06
Herc3	1.33325	0.00709899	1.03726	0.694809
LOC382081	1.33306	0.14627	0.973899	0.889466
Cpvl	1.333	0.0857501	1.29586	0.117753
LOC100041722	1.33293	0.0536827	0.829724	0.192793
Olfr736	1.33288	0.219693	0.674614	0.100218
BC030867	1.33266	0.0201532	1.13927	0.253899
4930578C19Rik	1.33252	0.161382	0.910258	0.635648
Bad	1.3322	0.00262583	0.997049	0.970503
D030049F17	1.33167	0.0851106	0.765744	0.106248
Slc4a10	1.33165	0.102628	0.890948	0.492939
LOC329702	1.33161	0.112001	0.985367	0.931662
Txlna	1.33142	0.000782709	0.794679	0.00410012
4930427O07Rik	1.3313	0.0393553	0.980681	0.879126
1700123J19Rik	1.33097	0.104285	0.926595	0.650317
Olfr549	1.33093	0.0278474	1.20804	0.127065
9430006E19Rik	1.33083	0.0982718	0.897908	0.515351
Tomm34	1.33082	5.19e-06	1.29402	1.6e-05
E130311K13Rik	1.33081	0.00622554	1.09443	0.327228
Gng7	1.33072	0.00379834	1.31119	0.00542523
9830132L24	1.33071	0.14024	0.829016	0.322215
LOC384164	1.33033	0.00761188	1.08097	0.409883
Avp	1.33015	0.0105876	1.16838	0.130141
C130037N15Rik	1.33004	0.0881465	0.861015	0.352507
C030011O14Rik	1.32988	0.000255652	1.25511	0.00170494
Slc35b2	1.32973	0.00411711	1.19611	0.0494116
D230032H14Rik	1.32931	0.132455	1.00471	0.979317
Eif3s2	1.32918	0.0351177	0.924027	0.527692
LOC434019	1.32916	0.100114	1.03071	0.854225
1810012K16Rik	1.32902	0.0566641	1.00156	0.991056
Rap1gap	1.32902	0.0168295	0.939399	0.560561
E330014H18Rik	1.329	0.0951305	0.966025	0.830957
Polr2a	1.32882	0.000392782	1.13505	0.0583676
Sult1e1	1.3287	0.0852746	0.934938	0.667847
2410019G02Rik	1.32861	0.0227629	0.92614	0.500986
Alpk2	1.32855	0.0632643	1.13733	0.37631
Defb10	1.32851	0.0543593	1.00805	0.953567
Lcmt2	1.32845	0.297942	1.56877	0.108576
Olfr1312	1.32833	0.029596	0.899807	0.383011
LOC673589	1.32824	0.205936	1.06297	0.779537
Vps53	1.32813	5.55e-06	1.28663	2.01e-05
BC066107	1.32803	0.0238602	0.873332	0.246452
Olfr1036	1.32792	0.135615	0.863938	0.42782
A130030D18Rik	1.3276	0.0768792	1.02202	0.885394
B930076A02	1.32751	0.117127	0.907161	0.57485
23309032_1	1.32746	0.137674	0.99973	0.998815
Hisppd2a	1.32727	0.034218	1.38582	0.0171292
A230057D06Rik	1.32725	0.070519	1.18067	0.270053
B230312A22Rik	1.32699	0.0164802	1.10852	0.338125
LOC654494	1.32629	0.0497841	0.931558	0.598313
Ankrd33	1.32626	0.13313	0.96695	0.852204
Erbb2	1.32604	0.033553	1.2885	0.0526876
C130020A06Rik	1.32585	0.0529239	1.00598	0.965003
Ppp2cz	1.3257	0.148509	0.85221	0.400367
LOC384638	1.32569	0.314054	0.743976	0.291815
A630032B19Rik	1.32555	0.14231	1.3906	0.090346
Cib2	1.32525	0.000893095	1.24946	0.00505254
BC062185	1.32522	0.0135986	1.38572	0.00560201
Prl	1.32506	0.0386001	1.32313	0.0394736
Slc25a41	1.32504	0.122363	1.24554	0.220373
Cyp51	1.32493	0.105036	1.4148	0.0506972
Reep1	1.3248	0.00497233	1.03444	0.694723
Eya1	1.32466	0.00161077	1.149	0.074758
H2-Ob	1.32463	0.0833467	0.897449	0.484786
Ggtla1	1.32456	0.010462	1.14553	0.175241
Stil	1.32454	0.340754	0.785194	0.410406
MGC41689	1.32438	0.06273	1.09347	0.530567
C130094K23Rik	1.32427	0.182801	0.986729	0.947772
Aprt	1.3238	0.000239885	1.1487	0.0299705
Snx4	1.32362	4.62e-05	1.20509	0.00174097
Hadhsc	1.32356	0.0421305	0.935778	0.604729
Pycr1	1.32356	0.0305915	1.01277	0.914864
D12Ertd553e	1.32355	0.000400469	1.40305	6.83e-05
4932442L08Rik	1.32352	0.0964317	0.875319	0.411418
AI875142	1.32338	0.0196541	1.16668	0.169388
LOC433721	1.3231	0.114687	1.06799	0.698623
Cln6	1.32309	0.00879404	1.30171	0.0124826
LOC380955	1.32304	0.108661	1.02337	0.889587
Adad1	1.3229	0.0666385	1.13743	0.375594
Rhebl1	1.32278	0.046113	1.13406	0.341776
Casq1	1.32265	0.247052	1.17945	0.487574
Bcat2	1.32256	0.0805759	1.05682	0.715207
Acy3	1.3225	0.0116515	1.39694	0.0037698
Il28ra	1.3225	0.000415552	1.4566	2.38e-05
Art5	1.32229	0.0222474	1.72307	0.000192693
Olfr398	1.32226	0.185335	1.04138	0.842651
A330068P14	1.32221	0.0630423	0.748262	0.0546882
B230312C02Rik	1.32217	0.171365	0.919921	0.673112
Ctdspl	1.3221	0.0180397	1.24982	0.0506147
Olfr652	1.322	0.0544922	0.957002	0.745994
1810034K20Rik	1.32191	0.0660081	0.858524	0.29417
Cts6	1.32184	0.109902	0.931697	0.671745
H2-M11	1.32179	0.0921931	1.01444	0.927315
LOC383545	1.321	0.0376365	0.932775	0.575107
4930451E10Rik	1.32093	0.0614814	1.30338	0.0734334
LOC100041608	1.3209	0.0787143	0.787092	0.125082
EG631304	1.32086	0.0984498	1.40979	0.0464054
Nox4	1.32072	0.0347065	1.2806	0.056449
LOC333756	1.32066	0.09838	0.946916	0.733584
A130064K07Rik	1.32061	0.278655	0.818438	0.430369
OTTMUSG00000000231	1.32044	0.189165	0.990413	0.962508
4833442N18Rik	1.32027	0.163098	0.886564	0.533807
Obox5	1.32025	0.0332035	0.915097	0.463194
E230025E14Rik	1.32013	0.024579	1.18315	0.14953
Snx19	1.32007	0.00405712	1.10346	0.243956
Slfn4	1.32004	0.193464	1.03903	0.853288
Abcc4	1.32	0.0040815	1.17645	0.0645421
5430411C19Rik	1.31912	0.043154	1.30846	0.0487523
Bphl	1.31903	0.0591228	1.26318	0.105013
2610304F08Rik	1.319	0.0355989	1.53449	0.00292037
Elmo3	1.31895	0.0522972	1.30274	0.0622725
LOC383962	1.31891	0.318845	0.825157	0.484806
Smok2a	1.31889	0.218874	1.38082	0.155653
Tdrd6	1.31858	0.0571029	1.0082	0.952041
2810046O15Rik	1.31857	0.296549	0.707654	0.196617
LOC383586	1.31851	0.28631	1.15839	0.564926
LOC381566	1.31847	0.0479214	0.912076	0.482435
LOC632847	1.31847	0.161471	1.14576	0.478874
Spry3	1.31834	0.17469	1.12552	0.55051
Megf6	1.3182	0.109323	1.00152	0.99264
Slc45a3	1.31814	0.0441956	1.27971	0.0684559
Isoc1	1.31813	0.0765437	1.02411	0.871351
Plac8	1.31812	0.1226	1.44848	0.0447389
Gtf2ird2	1.31809	8.42e-05	1.17172	0.00734525
C730024G19Rik	1.31806	0.0443756	0.972488	0.826672
Pip	1.31803	0.0169941	1.03369	0.75003
LOC229206	1.31798	0.140498	0.993542	0.971248
3732404C04Rik	1.31797	0.00723496	0.92377	0.38243
Uhmk1	1.31787	0.0780424	1.0924	0.552425
Ldhd	1.3176	0.00069801	1.36987	0.000219138
A130094L10Rik	1.3174	0.0348835	0.90099	0.391894
LOC100047073	1.31725	0.0605667	0.880452	0.361633
Krtap16-3	1.31722	0.0372273	0.710338	0.0126697
Gzmf	1.3172	0.152141	1.19406	0.346125
2310046O06Rik	1.31718	0.0021256	0.889482	0.132589
Gpt2	1.31714	0.0115837	1.24075	0.0393086
Sts	1.3171	0.0927171	1.01047	0.946573
Cyp2d34	1.31693	0.289185	1.07335	0.781138
Cbx7	1.31691	0.0172358	1.27807	0.0304621
Krtap13-1	1.31675	0.123415	0.926526	0.656325
LOC100045224	1.31674	0.112854	1.21215	0.256605
Tas2r131	1.31657	0.177223	1.10396	0.617311
1600010O03Rik	1.31653	0.102924	0.894055	0.489026
Spin4	1.31648	0.0888413	0.99294	0.963063
Tna	1.31601	0.0667977	0.855776	0.278603
B930010D08Rik	1.31592	0.0662383	1.09489	0.521319
Serpinb11	1.31587	0.128981	1.10555	0.564746
1700055M20Rik	1.31579	0.382452	0.795052	0.463587
G630056H24Rik	1.31575	0.0370075	1.12497	0.339398
LOC100046098	1.31567	0.0911963	0.913209	0.557928
Npas2	1.31531	0.0673837	0.901502	0.465593
Prl3b1	1.31506	0.0550114	1.00147	0.991195
1700055D18Rik	1.31487	0.17114	1.2428	0.271197
D330028P16Rik	1.3148	0.127023	1.20314	0.29145
Gltscr1	1.31466	0.0420301	0.85907	0.234484
Hic2	1.3146	0.0264752	0.998432	0.988849
HPAP	1.31456	0.126328	1.03158	0.856028
Hydin	1.31456	0.107337	0.99678	0.984098
4930413G21Rik	1.31429	0.0623776	1.09025	0.532372
2610020J05Rik	1.31423	0.0239759	0.867197	0.208042
5930400G23Rik	1.31422	0.23224	0.977689	0.919348
Nfx1	1.31418	0.0249136	1.19019	0.131817
V1rh11	1.3141	0.0555935	0.848292	0.229173
Ube2c	1.31397	0.158265	1.5479	0.031771
4632408A20Rik	1.31396	0.00770921	1.25206	0.0227292
Reep6	1.3139	0.0238045	1.40755	0.00675823
Alad	1.31381	0.0169064	1.01119	0.913587
LOC214133	1.31374	0.127715	0.899143	0.538335
Uchl1	1.31368	0.0352047	0.886816	0.322127
Zfp819	1.31362	0.180893	0.830013	0.352484
Stx12	1.31355	0.000534326	1.06249	0.337931
B130055B01Rik	1.31342	0.167225	0.943779	0.761723
C920004C08Rik	1.31321	0.207667	1.00832	0.968524
BC031353	1.31306	0.135276	1.57519	0.0192399
LOC386379	1.31299	0.0847131	1.05845	0.704541
A630043I05Rik	1.3128	0.0504178	0.960421	0.755502
Ubash3b	1.3128	0.234764	0.978617	0.92283
Asb10	1.31256	0.00783912	1.01464	0.870801
D730006F06Rik	1.31229	0.129569	0.974061	0.878437
LOC100047246	1.31226	0.0902366	0.924744	0.608548
Thop1	1.31218	0.00216617	0.98745	0.864164
B3gnt2	1.31217	0.111264	1.25577	0.176086
4831428F09Rik	1.31205	0.174273	0.97245	0.885064
Mas1	1.31196	0.125598	1.15354	0.405887
A930003A15Rik	1.3119	0.0681693	1.08134	0.578176
A930025J12Rik	1.31176	0.35954	1.11351	0.713047
Serpinb2	1.31174	0.189567	1.37313	0.129431
Etd	1.31173	0.0811919	0.897666	0.467031
AY761184	1.31169	0.259654	1.14824	0.559019
Tacstd1	1.31167	0.0310053	0.914562	0.443082
D130062J21Rik	1.31158	0.0507534	1.1909	0.19033
LOC381150	1.31151	0.00275203	1.09197	0.259017
Pcdhac2	1.31141	0.0395078	1.01626	0.894457
Pnpla7	1.3112	0.0312927	1.4944	0.00321452
LOC668408	1.31111	0.0193235	0.898594	0.314645
scl00066.1_84	1.31109	0.41584	0.906487	0.765661
LOC235497	1.31103	0.27025	1.04054	0.868655
1700047I17Rik1	1.31102	0.0219602	1.16277	0.173318
B230312L03Rik	1.31075	0.0914817	1.86994	0.000905768
4932409G17Rik	1.31064	0.061038	1.3159	0.0577453
Mybphl	1.31064	0.446938	2.94293	0.00749166
LOC218452	1.31062	0.175452	0.99111	0.963075
Olfr1087	1.31038	0.217222	1.27703	0.261959
BC003281	1.3101	0.27419	0.881531	0.60355
scl0001651.1_229	1.30983	0.115308	0.857949	0.356679
6330589A16Rik	1.30978	0.0938629	0.912159	0.550117
Gmeb2	1.30975	0.0265192	0.791784	0.0499914
LOC383458	1.30975	0.0879379	0.941238	0.68681
Hmgcl	1.30974	0.000852837	1.15333	0.042457
4931417G12Rik	1.3097	0.0184696	1.12638	0.259319
EG625716	1.30954	0.0674312	1.36172	0.0395695
B930090K24Rik	1.30945	0.00778327	0.926999	0.397644
LOC669030	1.3093	0.21939	0.690174	0.0986414
Clip1	1.30929	0.00118415	1.52356	1.85e-05
Insl6	1.30924	0.130563	1.18866	0.3204
LOC100044776	1.30911	0.00101656	1.12744	0.0870473
Dis3l2	1.30901	0.0043993	1.08791	0.306735
Galnt11	1.30895	0.0127573	1.15346	0.152458
Olfr100	1.30873	0.0606261	0.936154	0.624614
Clrn3	1.3087	0.115037	1.09861	0.56627
Procr	1.30869	0.0380666	0.881321	0.300397
Krt7	1.30856	0.0837635	0.958286	0.772326
Cldn3	1.3083	0.107394	1.31507	0.101397
Olfr648	1.30821	0.111416	0.930648	0.656429
Inpp4b	1.30816	0.0280122	1.04721	0.68025
Slc40a1	1.30816	0.316764	1.07206	0.791903
D4Ertd681e	1.30806	0.0655721	1.27889	0.088641
2310005C01Rik	1.30804	0.046202	1.02962	0.815514
2610028H24Rik	1.30801	0.0406606	1.25272	0.0793123
Adm2	1.30799	0.0213868	1.17069	0.150709
4921519B16Rik	1.30789	0.085599	0.832563	0.227325
Larp7	1.30785	0.0618186	1.10837	0.449421
2310061J03Rik	1.30782	0.000647505	1.40898	6.83e-05
Bcdin3d	1.30782	0.0469329	1.06553	0.614379
LOC100046616	1.30755	0.140899	1.07555	0.67806
Loh12cr1	1.30751	0.0416471	0.929377	0.549979
Zbtb26	1.30743	0.007034	1.05384	0.547143
Cspg5	1.30733	0.0160017	0.928419	0.460457
LOC384646	1.30723	0.0967732	1.06025	0.703332
Slc38a9	1.30712	0.00474493	1.01565	0.848701
Olfr506	1.307	0.1737	1.11203	0.578693
D230009O13Rik	1.30699	0.113598	1.32585	0.0971078
Nudc	1.30697	0.00138856	1.1494	0.0578261
1810043M20Rik	1.30689	0.192636	1.4298	0.0888656
Gm603	1.30689	0.0832399	0.848407	0.271142
Nrip3	1.30687	0.0716281	1.06323	0.662073
LOC384504	1.30686	0.122633	1.20272	0.276161
Sult1a1	1.30674	0.135082	1.29676	0.145745
Dntt	1.30659	0.147704	1.37574	0.0889454
Guca2b	1.30646	0.0394977	1.11833	0.358269
Gba2	1.30633	0.0398691	0.842659	0.168708
Pdzd7	1.30633	0.0124962	0.803626	0.0344012
4933437N03Rik	1.30632	0.0985816	1.06519	0.682138
5730507C05Rik	1.30608	0.0899837	1.00664	0.964635
1700020A23Rik	1.30605	0.114521	0.772648	0.12627
Thsd4	1.30598	0.00792222	1.33226	0.00500548
BC054059	1.30593	0.208768	0.937523	0.754815
Rit2	1.30588	0.0273424	1.1009	0.389949
scl000163.1_1	1.30569	0.203574	0.671154	0.0660144
Fndc1	1.30566	0.234005	1.31364	0.224037
Optc	1.30557	0.156251	0.989443	0.953302
LOC209917	1.30556	0.12544	1.05512	0.747807
V1rd20	1.30543	0.261018	1.04698	0.843021
V1rc5	1.30535	0.205216	1.13199	0.546391
Atxn2l	1.30526	0.0619263	1.12356	0.389906
LOC384311	1.30524	0.21932	0.670367	0.0740399
9930039A11Rik	1.30519	0.0754296	1.01805	0.899212
Ugt3a2	1.30518	0.198039	0.824049	0.342849
Rpa1	1.30513	4.92e-06	1.19589	0.000280092
Hyal1	1.30511	0.0153583	1.30992	0.0142498
Nlrp4a	1.30491	0.286645	0.768262	0.291032
A630052K13Rik	1.30476	0.0817339	1.07562	0.615291
Dusp21	1.30469	0.182333	0.924189	0.683737
Stk18	1.30455	0.0166765	0.896017	0.280613
LOC100045098	1.30433	0.0672088	1.10065	0.485685
Serpina1e	1.30417	0.0689881	0.966613	0.804803
E130014J05Rik	1.30413	0.00921688	1.18383	0.0757359
Lalba	1.30411	0.358056	0.914185	0.752852
Spnb1	1.3041	0.000336176	1.29517	0.000423623
Ubxn4	1.3041	0.038988	0.974402	0.827177
Osgin1	1.30393	0.199115	1.15488	0.476643
Olfr190	1.30388	0.0831256	0.933402	0.635377
LOC639341	1.30371	0.0256195	1.00326	0.975978
LOC384839	1.30368	0.0435058	1.06962	0.582225
Zfp438	1.30367	0.153902	1.286	0.174666
Bud13	1.30356	0.00995913	1.02822	0.75907
Slc5a7	1.30334	0.0292276	1.30818	0.0273806
LOC381593	1.3033	0.103936	0.883876	0.431268
LOC386213	1.30327	0.0969696	1.01572	0.918056
LOC384628	1.30284	0.245985	0.876724	0.556666
D230050M15Rik	1.30283	0.133526	0.856201	0.365748
EG625648	1.30277	0.151984	0.73077	0.0939712
Prmt3	1.30271	5.34e-05	1.29513	6.68e-05
LOC381068	1.30268	0.198205	1.08759	0.674513
Zfp278	1.30259	0.11259	0.889458	0.465573
Clybl	1.30258	0.0168147	0.953707	0.634116
2010305C02Rik	1.30256	0.052187	1.0207	0.87173
Tnr	1.30224	0.239401	1.1211	0.603156
9530055J05Rik	1.3022	0.0591316	1.08839	0.52066
V1ra4	1.30214	0.413937	1.09227	0.782462
C85492	1.30209	1.43e-05	1.15329	0.00349047
Abcc8	1.30183	0.00343859	1.18861	0.0372207
Supt5h	1.30183	0.00133519	1.20934	0.0121798
9930013C11Rik	1.30172	0.0612708	0.814545	0.135778
Ctf1	1.30155	0.02191	1.27554	0.0320603
Pih1d2	1.30154	0.186293	0.862411	0.448031
Rnaset2b	1.30139	0.00879126	1.08296	0.37301
Gpx1	1.30128	0.00116002	1.41637	9.84e-05
E330026B02Rik	1.30127	0.235371	1.04848	0.826819
LOC226486	1.30117	0.0320386	1.00061	0.995658
A330058L12Rik	1.30109	0.0394261	0.878295	0.281586
Pgf	1.30102	0.285261	0.878125	0.591829
LOC212148	1.30097	0.151604	0.92866	0.676138
scl0002657.1_5	1.30079	0.178164	1.07076	0.717969
1700034J05Rik	1.30073	0.137326	0.913117	0.594416
LOC386478	1.30064	0.0351531	0.94061	0.595577
Nosip	1.30053	0.00647496	1.19422	0.0487253
Gbp4	1.30051	0.145888	1.07175	0.690827
LOC237085	1.30048	0.190215	0.928315	0.702583
LOC386381	1.30041	0.102894	1.11118	0.495201
LOC100041196	1.3004	0.202372	0.965437	0.860417
Olfr1093	1.30038	0.0830575	0.917625	0.551048
Surf2	1.30013	0.00280239	1.18111	0.0377887
Rhov	1.30003	0.0815303	1.37506	0.0389201
F830034F18Rik	1.30002	0.0624059	0.844231	0.212373
B930007M17Rik	1.29999	0.28511	1.07686	0.75837
Prkcz2	1.29984	0.127817	1.00508	0.975492
Olfr365	1.29982	0.199502	0.91285	0.646788
MOR253-5	1.29956	0.300756	0.959067	0.866364
1700009P17Rik	1.29949	0.0726268	1.35069	0.0428185
Olfr414	1.29943	0.0856468	0.858575	0.299877
Ewsh	1.29937	0.0952871	0.95627	0.764512
Dhx34	1.2993	0.0583948	1.25826	0.0920873
Gm347	1.29926	0.00366602	1.20258	0.0278659
LOC384447	1.29914	0.105597	1.09012	0.57742
Cma1	1.29898	0.0553102	0.774275	0.0601991
4930444P10Rik	1.29896	0.077409	0.943904	0.680375
Ppm1m	1.29886	0.0105804	1.24672	0.0261425
A230005G17Rik	1.29869	0.0254181	1.19811	0.105676
Hoxb13	1.29865	0.10065	0.926381	0.615059
B930075F07	1.29863	0.0200574	1.12316	0.263156
1700063H04Rik	1.29839	0.0788191	1.21097	0.186313
A030007E19Rik	1.29837	0.349944	1.19201	0.525923
5730591J02Rik	1.29835	0.0187807	0.755618	0.0128172
LOC382888	1.29824	0.184308	0.79027	0.228489
Fkbp3	1.29814	0.0191846	1.05571	0.59116
Igfbpl1	1.29797	0.00392454	1.00538	0.944484
Hr	1.29788	0.00703995	1.27412	0.0109677
Olfr145	1.29782	0.0641897	1.16383	0.261764
Olfr186	1.29779	0.13247	1.05329	0.755053
scl000179.1_19	1.29774	0.00299941	1.18093	0.0383464
Abca16	1.29763	0.103867	1.13417	0.414707
1810054D07Rik	1.29739	0.134222	0.994728	0.974699
Mrp63	1.2972	0.0601409	1.23189	0.1235
Btbd9	1.29714	0.240059	1.14951	0.521743
Efemp1	1.29714	0.0744157	0.908851	0.490428
Eef2k	1.2971	0.072548	0.956398	0.744241
A230051N06Rik	1.29704	0.102029	1.39895	0.0403857
Pim3	1.29697	0.15456	1.2511	0.215756
Pqlc1	1.29687	0.00316767	1.28584	0.00399564
LOC384290	1.29679	0.0878962	0.797346	0.132214
Gpr139	1.29678	0.0346764	1.04528	0.696228
BC046418	1.29665	0.124287	1.00481	0.976316
Aldh2	1.29664	9.09e-05	1.26848	0.000210019
Tas2r104	1.29661	0.0740685	1.35192	0.0417689
Fam19a4	1.29652	0.220992	1.53141	0.0540892
LOC385689	1.29652	0.0574689	1.02835	0.826915
LOC100046609	1.2965	0.141122	1.2014	0.288973
Slc41a2	1.29628	0.0377939	1.00215	0.985153
Olfr1426	1.29627	0.0321396	0.820587	0.0913618
Klrc1	1.29595	0.103232	0.908983	0.531479
A230077I10Rik	1.29594	0.136795	0.835213	0.291425
LOC240116	1.29584	0.00304241	0.962779	0.608966
BC055004	1.29583	0.00815087	1.07901	0.381407
Spdyb	1.29573	0.0253146	1.39173	0.00650126
LOC385338	1.29565	0.312125	1.24777	0.385308
Rrp7a	1.29556	0.347468	1.18665	0.530934
LOC210196	1.29545	0.0541927	1.11103	0.407101
Cyb561d1	1.29535	0.000343038	1.16369	0.0155938
LOC434083	1.29533	0.134256	1.04686	0.782592
A830021M18	1.29523	0.364016	0.921133	0.770101
LOC209033	1.29517	0.165452	1.10351	0.586142
LOC192895	1.29516	0.227543	1.08912	0.683296
Nme3	1.29513	0.000933552	0.971308	0.645572
LOC383084	1.29511	0.297477	0.678928	0.127428
Tnk1	1.29502	0.106331	1.28603	0.115218
4732490P12	1.29495	0.032382	1.0465	0.682561
B930006L02Rik	1.2949	0.0766926	1.27816	0.0910297
Olfr970	1.29484	0.298771	0.872897	0.579218
Tmem106c	1.29482	0.00259176	1.32514	0.00135803
3300002A11Rik	1.29479	0.018953	1.14692	0.181172
D030018L15Rik	1.29466	0.0109244	1.09993	0.297775
Ppp1r11	1.29466	0.0394421	1.06689	0.578073
C230073G03Rik	1.29453	0.0380546	0.870012	0.237042
Pik3r2	1.2945	0.000650789	1.09087	0.163718
Arid5a	1.29439	0.150173	1.33282	0.112186
Olfr1026	1.29431	0.106389	1.18785	0.268801
Retnlb	1.2942	0.4508	1.09401	0.790898
Klhl22	1.29417	0.00454823	1.24693	0.0119492
Tc2n	1.29407	0.220399	0.831158	0.373027
LOC235852	1.29386	0.109705	0.92383	0.607616
Dym	1.29385	8.84e-06	1.21452	0.000156705
Gkn1	1.29384	0.142528	0.782301	0.160785
Ms4a10	1.29383	0.16535	0.992004	0.964275
1190002A23Rik	1.29375	0.210826	0.996512	0.986063
Gm9	1.29369	0.174065	1.06262	0.740514
6530402E24Rik	1.29356	0.181419	0.771355	0.177935
1810022C23Rik	1.29351	0.0388464	0.768781	0.0353643
Acoxl	1.29348	0.194083	0.982029	0.924795
Tcerg1l	1.29342	0.351616	0.892746	0.677384
2700087H15Rik	1.29341	1.61e-05	1.23587	0.000115807
Myd116	1.2934	0.103428	1.46578	0.0214272
Phkg2	1.29338	0.00517997	1.09254	0.274192
Lu	1.29337	0.262078	1.46545	0.104502
C730040K02Rik	1.29336	0.0137947	0.797277	0.0265564
Gaa	1.29334	0.0032516	1.2703	0.00531994
Ccndbp1	1.29325	0.118647	1.31053	0.102316
Arhgdig	1.29305	0.00294932	1.35415	0.000829844
Rnf13	1.29282	0.116291	1.05706	0.722966
Fscn2	1.29279	0.20815	0.775831	0.213182
Gnl3l	1.29276	0.0183862	1.1146	0.278635
Bhlhb3	1.29273	0.0921629	0.94061	0.672967
LOC272680	1.29269	0.248424	0.713211	0.135168
Tmod1	1.29266	0.00525618	1.36083	0.00141969
Olfr1215	1.29261	0.0692281	1.08525	0.540607
D530030D03Rik	1.29251	0.255535	0.844951	0.449266
B930037P14Rik	1.29241	0.013711	1.04353	0.647041
1700058G18Rik	1.29237	0.281384	1.01287	0.956243
E430001K23Rik	1.29234	0.106972	0.947203	0.721041
P2rx1	1.29233	0.0162601	0.996492	0.97065
A730024F05Rik	1.29225	0.043061	1.09023	0.465921
Hmgn2	1.29223	0.00413511	1.22361	0.0174937
6330503H08Rik	1.29216	0.0772227	1.40274	0.0245856
Coro7	1.29211	0.0582915	0.809697	0.111543
Asb12	1.29187	0.00245899	1.26762	0.00422424
Fbxw10	1.2918	0.116106	0.991316	0.955296
EG236893	1.29172	0.115986	0.81322	0.197359
Rhbdf2	1.29163	0.143501	0.885904	0.475249
Olfr1208	1.29159	0.142853	0.922739	0.6332
1700086L19Rik	1.29157	0.145345	1.10971	0.540489
Olfr507	1.29136	0.195499	0.927033	0.693169
Ugt2b38	1.29127	0.267835	1.34944	0.197542
Tmc6	1.29119	0.00496381	0.945671	0.478753
AW555464	1.29118	0.00531614	1.11271	0.190147
Os9	1.29103	0.0178406	1.2304	0.0470187
Casd1	1.29097	0.290445	0.730172	0.197551
9530001D23Rik	1.29086	0.0844611	0.816493	0.162436
8430415E04Rik	1.29077	0.0931684	0.890115	0.425034
Anxa9	1.29072	0.148596	1.20199	0.289
scl0001987.1_16	1.2906	0.0412322	0.842531	0.153347
4933408F15	1.29059	0.206304	1.17545	0.415122
Asb6	1.29048	0.00974485	1.07916	0.386848
2900005J15Rik	1.29041	0.0967929	0.903326	0.48947
LOC382556	1.29037	0.273544	0.745451	0.210191
Odf3l1	1.2901	0.0697772	1.1129	0.423466
5830418G11Rik	1.28996	0.205738	0.953252	0.806575
LOC209590	1.28992	0.299462	0.84185	0.47823
AY074887	1.28986	0.281372	1.39383	0.165904
Gramd1c	1.28984	0.336127	0.9602	0.875992
2510048L02Rik	1.28978	0.0616395	1.45039	0.0101689
Bcl2l11	1.28969	0.168328	1.34817	0.110087
1700027L20Rik	1.28964	0.123253	1.07702	0.639744
Cyt28	1.28959	0.206827	1.04398	0.825972
Pnpla1	1.28958	0.0485844	1.23218	0.0979004
BC021891	1.28951	0.0263765	1.18132	0.126147
Lmod1	1.28934	0.0533731	1.15928	0.240065
Olfr194	1.28931	0.0327799	1.34047	0.0162287
Dqx1	1.28928	0.270587	0.990717	0.967009
Col4a3	1.28919	0.063739	1.00342	0.978783
9845300_5611	1.28903	0.323742	0.838385	0.48927
LOC214575	1.28898	0.256623	1.28204	0.26641
Tnip1	1.28883	0.00213003	1.27719	0.00277902
Txndc16	1.28883	0.327115	1.05217	0.841646
9430018C17Rik	1.28878	0.0731732	1.04598	0.736486
Itih1	1.28871	0.309911	0.78047	0.32066
LOC278105	1.2886	0.0897238	0.956929	0.756254
2610036D13Rik	1.28848	0.00027667	1.19535	0.0044244
V1rj3	1.28842	0.105029	0.904674	0.504462
C230064E22Rik	1.28839	0.0943668	1.05388	0.715756
1700112H15Rik	1.28833	0.256205	0.975353	0.908821
Olfr996	1.28832	0.0896258	0.97541	0.86035
Dgke	1.28828	0.0796732	1.06232	0.65889
Sppl3	1.28826	0.000122696	1.05971	0.249203
LOC383466	1.28815	0.113023	1.0433	0.781311
B930088D13Rik	1.28808	0.0718761	0.964413	0.784563
Abcb5	1.28797	0.118411	0.964283	0.814498
Olfr448	1.28794	0.426871	1.45302	0.24692
mtDNA_ND4L	1.28793	0.0927266	1.13264	0.389463
LOC242584	1.28787	0.160366	0.665093	0.0314748
LOC677515	1.2877	0.125546	0.916994	0.585433
Mmp25	1.28765	0.0544366	0.991247	0.942835
A230109H16Rik	1.28763	0.0425279	1.13261	0.290282
IGHV8S6_U23021_Ig_heavy_variable_8S6_61	1.28755	0.150603	0.865509	0.399497
Prm3	1.28753	0.0833602	1.07634	0.595845
1700022N22Rik	1.28741	0.0199969	1.19654	0.083411
Abca2	1.28741	0.0871275	0.900763	0.459263
1100001H23Rik	1.28728	0.0370921	1.09935	0.40214
4930415L06Rik	1.28717	0.402426	1.22409	0.500493
Dcun1d3	1.28709	0.00373275	1.08508	0.280093
EG432838	1.28709	0.158938	0.818203	0.256545
LOC384178	1.28686	0.00845554	0.913434	0.290264
Olfr1110	1.28686	0.0152485	0.934387	0.469454
LOC100048733	1.28678	0.155629	1.13705	0.457274
4930506L13Rik	1.28668	0.251975	1.14587	0.529049
4933440L10Rik	1.28662	0.105536	1.32931	0.0709143
Pla2g2d	1.28644	0.340442	0.967867	0.899994
V1rc17	1.28642	0.186556	0.957277	0.813232
Serpinb8	1.28641	0.129916	0.833389	0.263714
Mllt3	1.28637	0.000376671	1.44885	8.02e-06
D930043N06Rik	1.28636	0.384542	0.675794	0.184199
4921528I01Rik	1.28629	0.0675536	1.81235	0.000354754
Mesdc2	1.28624	0.0492836	1.22346	0.106592
Myl9	1.2862	0.0279246	1.24157	0.0535251
9130227L01Rik	1.28613	0.179664	0.998193	0.992059
8430407G10Rik	1.28607	0.0212085	1.19937	0.0818611
Rassf8	1.28583	0.279753	0.806211	0.351688
2310011E23Rik	1.28561	0.0980334	1.0326	0.824177
Mapkapk3	1.28561	0.0182506	1.13305	0.205342
Acbd4	1.28556	0.0312518	1.19218	0.116117
A530058N18Rik	1.2853	0.231325	0.980113	0.921669
LOC226972	1.28522	0.137542	0.931715	0.663858
9530027L17Rik	1.28521	0.153305	0.871019	0.419934
Serpina6	1.28507	0.171223	1.15079	0.432793
scl000031.1_6_REVCOMP	1.285	0.101527	0.82017	0.187553
Gnal1	1.2849	2.41e-05	1.31873	8.38e-06
LOC384648	1.2849	0.470336	0.858052	0.657387
Rasl2-9	1.28474	0.00410448	1.16506	0.055528
C030034J23Rik	1.28448	0.361579	1.05116	0.853595
Slc25a25	1.28443	0.31641	1.07895	0.757098
LOC674083	1.28429	0.0502982	1.11608	0.363146
C230004H03Rik	1.28418	0.0471245	0.888786	0.322309
E130306P09Rik	1.28408	0.222167	1.06238	0.761732
Creg1	1.28403	0.020016	1.31271	0.0126998
Atp6v1e1	1.28372	0.00207943	1.09783	0.18096
5830431A10Rik	1.28357	0.0935283	0.991002	0.948961
Apcdd1	1.28352	0.0785343	1.15761	0.284543
LOC384422	1.28349	0.181513	1.52626	0.0319521
Fbxo25	1.28343	0.0039447	1.11648	0.150506
1700092C17Rik	1.28335	0.080663	0.913234	0.504495
LOC674089	1.28328	0.162315	0.869187	0.420948
Pla2g6	1.28323	0.0264174	1.09566	0.378778
LOC384579	1.28322	0.21276	0.969556	0.873724
6430706D22Rik	1.28313	0.476381	0.88945	0.736051
C130037I06Rik	1.28302	0.292222	0.830379	0.428016
4921530G03Rik	1.28301	0.0585518	1.15159	0.262936
Drd3	1.28298	0.0346063	0.997118	0.978783
Spryd3	1.28292	0.11373	1.05882	0.70457
1700101I19Rik	1.28287	0.125173	1.14373	0.394081
Slc6a18	1.28277	0.156776	1.09542	0.592592
Myh14	1.28272	0.0625761	1.44764	0.00943768
D6Ertd160e	1.28265	0.274499	0.885034	0.585679
Gemin8	1.28262	0.20924	0.826685	0.331263
9630034F02Rik	1.28255	0.0235727	1.07755	0.45849
Snx33	1.28251	0.0116113	1.03971	0.656719
C430047I10Rik	1.28247	0.110516	1.05593	0.714976
LOC384315	1.28245	0.0370485	0.993049	0.949409
Pcp4l1	1.28244	0.000127815	1.04581	0.36251
EG432723	1.28242	0.278645	0.889608	0.604418
Tmc4	1.28238	0.0827447	1.17207	0.252759
Scgb1a1	1.28221	0.123793	1.29265	0.112983
Pdcd2	1.28208	0.0930739	1.00904	0.948876
Phtf2	1.28208	0.000117359	1.17042	0.00485344
Rcvrn	1.28195	0.186774	1.04161	0.823048
Mgst3	1.28192	0.000526183	1.11912	0.0621825
Impdh2	1.28186	0.0184306	1.13744	0.188382
Cited1	1.28181	0.258528	1.24337	0.318969
V1rc20	1.28181	0.217165	0.841907	0.385519
IGKV2-112_J00562_Ig_kappa_variable_2-112_55	1.28166	0.0992271	0.816287	0.170639
Sip1	1.2815	0.00993331	0.915684	0.307817
Med23	1.28146	0.137783	1.22431	0.219792
Trp53bp2	1.28145	0.0418058	1.06963	0.552852
LOC666334	1.28142	0.116667	0.920217	0.583833
Olfr700	1.2813	0.147124	0.784498	0.155104
Rspry1	1.28119	0.0383037	0.912667	0.41321
Olfr395	1.28108	0.232663	0.893033	0.577849
2610528A17Rik	1.28105	0.121194	0.773742	0.109548
LOC629554	1.2809	0.225635	0.893176	0.572147
AB041549	1.28084	0.20668	1.03769	0.845972
Paip2b	1.28081	0.00169806	1.21097	0.00967518
Olfr160	1.28054	0.233684	0.767996	0.205202
A530014K09Rik	1.28046	0.0428002	1.11094	0.359141
4930412D23Rik	1.28043	0.156196	1.10182	0.566034
2310002D06Rik	1.28042	0.0477106	1.11736	0.346513
2510025K24Rik	1.28036	0.186199	1.16197	0.412648
BC026439	1.28025	0.087562	0.937119	0.636658
Gpsm1	1.28018	0.000682611	1.09133	0.147158
TEF3	1.28017	0.0781614	0.839786	0.200484
C130054H24Rik	1.28016	0.0769167	1.06861	0.61595
6030446B09Rik	1.28004	0.204057	0.988983	0.953178
B830007H12Rik	1.28001	0.0886638	1.16852	0.267712
Cyp4f13	1.28	0.00113591	1.09057	0.174312
1810046J19Rik	1.27984	0.00102824	1.24455	0.00258074
LOC381025	1.2798	0.111313	0.889759	0.434457
Ttc3	1.27974	0.00116985	1.01947	0.755575
Actr10	1.27962	0.000141365	1.20486	0.00157021
Magi2	1.27951	0.134945	1.13225	0.437374
Cyp2j12	1.27949	0.0680552	0.852188	0.220279
Rhox10	1.27945	0.100101	1.0164	0.909147
9130024F11Rik	1.27944	0.106553	0.946925	0.708393
S100g	1.27944	0.359508	1.25494	0.39735
Dact1	1.27926	0.180453	0.827438	0.29657
Gpr165	1.2792	0.141194	0.921727	0.613787
Tmem86a	1.27905	0.00150108	1.15856	0.033839
6330513N08Rik	1.27902	0.255566	0.878017	0.540978
LOC277422	1.27887	0.0408352	1.26477	0.0493934
AF067063	1.27883	0.127635	1.11671	0.479264
1600002D24Rik	1.27876	0.0256302	0.874447	0.19462
3110049J23Rik	1.27867	0.0169584	1.2908	0.0138246
1200009F10Rik	1.27859	0.0323818	0.906701	0.359956
B230328G18Rik	1.27857	0.326897	0.940929	0.804911
LOC242259	1.27855	0.210922	0.815747	0.295562
Ddr1	1.27854	0.0137189	1.14929	0.133024
2510049J12Rik	1.27844	0.0215466	0.950227	0.599313
Hmgcll1	1.27844	0.0951102	0.948308	0.704763
B430319F04Rik	1.27833	0.184607	0.961317	0.825824
Srrd	1.27829	0.0139874	1.13312	0.17501
Teddm1	1.27827	0.297504	1.31243	0.250693
Gfral	1.2782	0.191211	1.28491	0.182479
Pip4k2c	1.27819	0.000170309	1.32721	4.22e-05
Pcdh18	1.27802	0.223442	0.944724	0.772122
Hspb7	1.27794	0.0644605	1.38312	0.0188705
Skint4	1.27793	0.103395	0.771986	0.0873148
Klk1b4	1.27792	0.0688937	0.980113	0.874093
4930526D03Rik	1.27785	0.0845227	1.05205	0.706543
Klk1b9	1.27782	0.0690591	0.88241	0.332055
EG654432	1.27773	0.0209484	0.985727	0.880961
mt-Nd6	1.27767	0.0677924	1.12165	0.369471
Zfp580	1.27762	0.0838613	1.21579	0.159889
Tas2r116	1.27748	0.0569094	0.987752	0.918343
LOC100044766	1.27733	0.0220988	0.913409	0.357185
LOC217341	1.27726	0.194795	1.12272	0.529915
LOC384044	1.2772	0.282299	1.45531	0.108412
Map3k4	1.27719	0.0839896	1.03133	0.817954
2700094K13Rik	1.27716	0.000485976	1.20707	0.00373302
2610524H06Rik	1.27708	0.139649	0.853242	0.326744
Grem2	1.27703	0.119867	1.08409	0.593059
Gm2a	1.27695	0.00176445	1.09697	0.16697
9630002P13Rik	1.27694	0.0383999	0.859217	0.177931
B020006M18Rik	1.27689	0.169582	0.866641	0.41068
Ctbp1	1.27688	0.0883174	0.861089	0.281175
LOC669168	1.27683	0.0140679	0.979893	0.819081
EG654453	1.27674	0.105785	1.11161	0.466361
Hmcn1	1.27668	0.00139299	1.37108	0.000152821
Klk1b21	1.27665	0.0334196	0.97389	0.802059
221973_54	1.27655	0.174051	0.869233	0.424844
LOC637155	1.27654	0.0470405	0.963475	0.744896
Bhlhb9	1.27641	0.0601617	1.0974	0.449133
LOC633595	1.27636	0.0436923	0.975895	0.827772
9030404E10Rik	1.27635	0.327559	0.850868	0.512858
LOC100044158	1.27616	0.315248	1.08055	0.745605
Zbtb4	1.276	0.268251	1.37443	0.154704
LOC100040159	1.27597	0.0862319	0.914854	0.511352
LOC100038898	1.27592	0.0233698	0.97263	0.776246
Prkcm	1.27586	0.160061	0.986407	0.934731
D130049D01Rik	1.27584	0.182836	1.00094	0.995766
A630046H09Rik	1.27582	0.222145	0.978445	0.91064
Rw1-pending	1.2758	0.100859	1.23459	0.150868
Exdl1	1.27571	0.135638	1.10217	0.537169
Zim1	1.27549	0.201291	0.947553	0.77093
Gpbar1	1.27544	0.29837	0.765644	0.255563
Tlcd2	1.27537	0.0249141	1.00812	0.93465
B930088G14Rik	1.27536	0.158808	1.05532	0.74667
Nkx6-3	1.27535	0.161457	1.00994	0.952895
Rnasen	1.27526	0.000163318	1.20211	0.00174369
Ufsp2	1.27525	6.47e-05	1.18247	0.0017169
Cnksr1	1.27517	0.198305	1.77033	0.00677258
Serpina4-ps1	1.27503	0.222302	0.788718	0.232633
Jam3	1.27494	0.0778175	0.984707	0.905641
4930580J09Rik	1.27459	0.091048	0.834154	0.19647
B230312E22Rik	1.27459	0.127494	1.27104	0.131564
Amigo1	1.27433	0.00317375	0.939091	0.372437
OTTMUSG00000000480	1.27425	0.234373	0.955639	0.819396
Serf1	1.27421	0.00982153	1.17934	0.061521
EG432986	1.27415	0.11251	0.949875	0.724648
Bop1	1.27409	0.0154267	1.2579	0.0205086
LOC384604	1.27401	0.304613	0.69601	0.133102
6430628N08Rik	1.27398	0.144706	0.910747	0.560404
Sprr2b	1.27388	0.120217	0.905125	0.506723
Olfr1042	1.27383	0.10947	1.02399	0.869418
LOC383809	1.2738	0.0446593	0.932227	0.532833
9330129P17Rik	1.27378	0.113654	1.03918	0.792622
4732471K23Rik	1.27358	0.128345	0.951095	0.742488
2810440N09Rik	1.27348	0.106783	0.825055	0.191942
1600002K03Rik	1.27342	0.000476039	1.33024	0.000103938
Fndc4	1.27335	0.311684	0.816033	0.392148
D030034H08	1.2733	0.0831865	1.15727	0.278337
Hist3h2ba	1.27317	0.271199	0.866071	0.506361
Mall	1.27282	0.138881	0.869323	0.377677
Trip6	1.27282	0.0340851	1.25588	0.0436255
LOC230416	1.27281	0.236518	1.48028	0.0639943
Axud1	1.2728	0.239383	1.53515	0.0465072
A130021C14Rik	1.27264	0.172517	1.23671	0.22588
Centg3	1.27263	0.0315829	1.10299	0.348021
OTTMUSG00000012631	1.2726	0.0819949	0.847084	0.217979
9230104M06Rik	1.27258	0.0589832	0.853876	0.199364
Tceal6	1.27252	0.0438796	1.09658	0.411132
2310014D11Rik	1.27249	0.00152159	1.11063	0.109428
LOC384918	1.27247	0.162618	0.948074	0.749118
6330404C01Rik	1.27243	0.24268	0.930925	0.722471
A730037C10Rik	1.27241	0.151023	1.19397	0.28248
Olfr885	1.27232	0.105745	1.06826	0.642735
2610029J22Rik	1.27228	0.0166752	1.18572	0.0751472
1700040A22Rik	1.27204	0.176747	0.925343	0.653459
Dyrk2	1.27186	0.00658559	1.00924	0.904665
Lysmd3	1.27182	0.301428	0.92171	0.721437
A430106D13Rik	1.27175	0.165278	0.95973	0.805963
9630029G12Rik	1.27165	0.0266761	0.972555	0.778507
Tcstv1	1.27141	0.256723	0.922305	0.69643
Mlxipl	1.27138	0.102224	1.30885	0.070181
Tbc1d16	1.27133	0.0393232	1.22763	0.0725829
1700012F11Rik	1.27126	0.247008	0.727045	0.130902
Ranbp16	1.27121	0.116913	1.1118	0.472699
LOC384597	1.27104	0.0634184	1.00337	0.977852
2010016I18Rik	1.27102	0.192351	0.96738	0.852489
0610010I05Rik	1.27097	0.0315804	1.27121	0.0314679
Esrrb	1.27088	0.0100039	1.13851	0.129515
Cyb5r1	1.27072	0.01201	0.940805	0.474742
Plekha1	1.27071	0.00335333	1.27343	0.00314996
Ghrl	1.27066	0.0756518	0.918257	0.505725
Ctbs	1.27065	0.223393	1.1	0.62009
C330025O08Rik	1.27064	0.299617	0.93478	0.76611
Olfr12	1.27062	0.2243	0.859786	0.43597
LOC382163	1.2702	0.300326	1.06379	0.785025
Apbh	1.27001	0.119815	1.15897	0.323864
LOC211193	1.26965	0.127604	1.07242	0.642591
Bahd1	1.26964	0.0228123	1.26773	0.0235377
Serpinb1a	1.26958	0.137973	1.00776	0.960084
Galntl4	1.26941	0.0513612	0.888944	0.310927
Por	1.26937	0.0137421	1.14643	0.128978
5730575G16Rik	1.26927	0.224347	0.759792	0.16511
Sgsm3	1.26927	0.044851	1.1976	0.117935
Creb5	1.26925	0.0335137	1.13777	0.222753
Aph1c	1.26915	0.292584	1.36157	0.178603
A530095I07Rik	1.26914	0.0911094	1.11024	0.439291
Olfr1515	1.26914	0.118557	0.794395	0.130612
5930403N24Rik	1.26913	0.127305	1.15601	0.340827
Gpr119	1.26908	0.274515	0.788507	0.275827
LOC674666	1.26903	0.112992	1.06181	0.67684
Zfp40	1.26903	0.199962	1.14676	0.452297
Tspan15	1.26896	0.239462	0.990658	0.962088
LOC100048807	1.26892	0.101295	0.844345	0.233219
Dyrk1b	1.26891	0.00205986	1.2394	0.00431496
Slc38a10	1.26882	0.04555	1.38677	0.00928917
Mdh1b	1.2688	0.170766	1.30771	0.125995
Tas2r105	1.2688	0.187701	1.16342	0.39338
Olfr1454	1.2687	0.235831	0.709738	0.096024
Ptdss1	1.2687	0.00694527	1.20308	0.0277655
1500004F05Rik	1.26868	0.0219703	1.01583	0.867398
Eif3s8	1.26863	0.00308099	1.11757	0.11763
Crisp2	1.26859	0.235245	1.18644	0.387852
Alkbh5	1.26852	0.030519	1.02665	0.794104
4930447F04Rik	1.2685	0.314886	0.974402	0.911123
5031412K01Rik	1.26849	0.306808	0.780933	0.288741
LOC384508	1.26849	0.117548	0.97641	0.869456
LOC381660	1.26848	0.0834552	1.02724	0.836199
Gm884	1.26841	0.00662826	0.980113	0.791856
Hcr	1.2684	0.194076	1.07717	0.676224
Lrrn4cl	1.26839	0.16304	0.942898	0.721196
Aqp1	1.26831	0.00373938	1.06582	0.367601
Nnmt	1.26829	0.258227	1.70166	0.0195537
Rpap2	1.26812	0.00138738	1.24317	0.00267386
E330036I19Rik	1.26811	0.00255736	1.30552	0.00105804
Atp2a1	1.2681	0.115169	1.09563	0.528792
Man2a2	1.26805	0.0619304	1.23115	0.0973644
LOC100045621	1.26796	0.221563	1.08671	0.660909
Spata2L	1.26793	0.0898849	1.15525	0.286663
Trim60	1.2678	0.322349	0.657899	0.0917713
Nr0b2	1.26745	0.220744	1.07821	0.690007
D930019E21Rik	1.26737	0.0119633	1.08206	0.353037
ep	1.26736	0.0875683	1.07726	0.573164
LOC383517	1.26731	0.047317	1.08826	0.450488
OTTMUSG00000017866	1.2673	0.15714	1.22172	0.226959
Txndc8	1.26718	0.233611	0.817074	0.306171
V1ri1	1.26718	0.231449	1.07655	0.702653
Cox15	1.2671	0.588339	0.980065	0.963081
2210409B11Rik	1.26708	0.197593	1.13704	0.475106
2410076I21Rik	1.26703	0.394056	1.2327	0.449924
Atp1b4	1.26693	0.322182	0.870072	0.555688
Carm1	1.2669	0.0701199	1.02167	0.861525
4930488E11Rik	1.2668	0.0238003	0.872654	0.166339
A230013J07Rik	1.26679	0.182721	0.903832	0.558477
Tirap	1.26678	0.300293	0.872121	0.543711
Gchfr	1.26674	0.0712291	1.48999	0.00534513
LOC100045280	1.26649	0.00031641	1.12097	0.0379817
Slpi	1.26645	0.319583	1.01884	0.936164
Med25	1.26642	3.71e-05	1.23658	0.000107107
Nppc	1.26642	0.126193	0.945707	0.706481
scl000896.1_70	1.26636	0.0491249	1.02117	0.851209
C130054P18Rik	1.26634	0.143297	0.940017	0.690714
Spata4	1.26627	0.147854	1.09698	0.557725
Ralgps1	1.26609	0.00313458	1.21339	0.0112134
Tessp2	1.26604	0.165314	1.0868	0.613549
Plxn6-pending	1.26597	0.140378	1.18792	0.272922
Tmem202	1.26576	0.0477278	0.827397	0.102987
Hagh	1.26551	0.0105055	1.12998	0.147829
LOC641221	1.26535	0.100848	1.15657	0.295977
AA617276	1.26514	0.115774	1.06622	0.654603
Sox15	1.26507	0.186928	0.812916	0.241725
Ecg2	1.26501	0.262241	1.03395	0.8706
C530040B18Rik	1.26481	0.0459872	1.09785	0.398897
Hif1an	1.26479	0.000115688	1.23828	0.000279077
Rpp40	1.26447	0.110739	0.875373	0.350565
mKIAA0864	1.26443	0.0990998	0.930414	0.595658
LOC328463	1.26434	0.183454	1.14962	0.419418
IGKV12-98_AJ235949_Ig_kappa_variable_12-98_12	1.26425	0.0854426	1.11429	0.407442
Hdlbp	1.26419	3.86e-05	1.18382	0.000811156
Clec11a	1.26412	0.0961628	1.07189	0.605553
H2-Q2	1.2641	0.314603	1.0971	0.686248
LOC381014	1.26408	0.116473	1.11843	0.437545
C920006O11Rik	1.26395	0.247861	1.08113	0.694062
2610028E06Rik	1.26387	0.207185	0.757392	0.138893
9530015I07Rik	1.26385	0.0504475	1.25136	0.0596602
LOC382454	1.26373	0.163775	1.04043	0.807093
LOC237195	1.26371	0.0458073	1.04578	0.681476
LOC381274	1.26368	0.0193943	1.03193	0.728138
2010002N04Rik	1.26346	0.160559	1.15969	0.363769
LOC230148	1.26328	0.157364	0.865951	0.373125
Olfr133	1.26287	0.0376784	0.806881	0.0532984
Megf8	1.26286	0.00133569	1.33243	0.000230037
Gosr1	1.26278	0.0168867	0.993187	0.937824
Aldh16a1	1.26255	0.0243099	1.11709	0.250503
A930027O03Rik	1.26252	0.18555	1.15074	0.415783
Olfr1329	1.26244	0.136468	1.19118	0.255378
Olfr813	1.26238	0.0889554	0.895768	0.402394
Gnmt	1.26228	0.0137834	1.05916	0.498721
Wdr78	1.26223	0.109983	1.02548	0.856382
LOC100041003	1.26208	0.102065	1.08555	0.547138
Rhbdl1	1.26206	0.0278004	0.970337	0.755481
C230015M18Rik	1.26204	0.159947	1.0335	0.836616
Gpr49, FEX, GPCR	1.262	0.0114426	0.976467	0.770317
Pcdha2	1.26186	0.0579038	1.02897	0.803509
Abca13	1.26178	0.0291483	0.889442	0.241031
Cc2d1a	1.26173	0.00522798	1.40802	0.000251544
scl0002434.1_7	1.26171	0.0508553	1.02931	0.794573
E030049G20Rik	1.26166	0.0256817	1.24882	0.0317156
Atp9a	1.26162	0.00284559	1.25312	0.00350588
Prosapip1	1.26157	0.00722151	1.15839	0.0667987
Galnt13	1.26154	0.0781294	0.979998	0.871059
E130309D02Rik	1.26153	0.052869	0.866882	0.214479
B430007K19Rik	1.26142	0.0924806	0.962121	0.76839
Tmem47	1.26135	0.0438736	0.971477	0.78657
Rps6kc1	1.26125	0.130415	1.12149	0.440585
mKIAA0515	1.26116	0.105298	0.99005	0.941541
Rps6kb2	1.26114	0.0886835	1.07187	0.592804
Olfr129	1.26103	0.136109	1.17625	0.287024
LOC383104	1.26099	0.0388203	0.844117	0.117941
Ucn	1.26097	0.144392	1.26517	0.139156
LOC381388	1.26091	0.0974112	0.947768	0.687275
Kcnh6	1.26086	0.0891484	0.973862	0.837667
Akr1c14	1.26076	0.0117906	1.19244	0.0452768
Rnf121	1.26075	0.00038726	1.05051	0.341166
Olfr1463	1.26072	0.145097	0.859129	0.329018
Pvrl2	1.26048	0.00427388	1.17083	0.0359946
Iqwd1	1.26035	0.000771014	1.34411	8.36e-05
4933402D24Rik	1.26029	0.196341	0.893783	0.520875
D230019K24Rik	1.2601	0.13929	1.09401	0.552109
Mogat1	1.26004	0.311014	1.13568	0.572071
1300002K09Rik	1.25997	0.155685	1.02795	0.860487
Krba1	1.2599	0.00721992	1.06038	0.438711
Orai3	1.25988	0.0468174	1.22934	0.0716893
Fuca2	1.25979	0.338801	1.10113	0.685773
LOC330517	1.25975	0.127272	0.699873	0.0252036
LOC209742	1.25973	0.263659	0.77895	0.228283
Zfp688	1.25953	0.0299743	1.20641	0.0696656
LOC237016	1.25949	0.249899	1.08812	0.667051
Miox	1.25939	0.0899116	1.26832	0.0814286
4930506K12Rik	1.25934	0.0734817	0.922109	0.507341
Slfn14	1.25933	0.228173	0.837409	0.348594
Wee1	1.25932	0.0900914	1.09757	0.47438
Olfr104	1.25925	0.135517	0.849214	0.280278
Gm1652	1.25918	0.184643	0.952127	0.770795
Ggt1	1.25911	0.40017	1.50177	0.147939
Tnfrsf5	1.25891	0.150537	0.665615	0.0176389
D330027H18Rik	1.25875	0.126935	1.03422	0.815883
4930578N16Rik	1.2586	0.00971564	0.94484	0.472727
BC021919	1.25852	0.0857465	0.865584	0.265246
Dclk1	1.25845	0.120208	0.991365	0.951089
Arf3	1.25839	0.0108703	1.19777	0.0370477
Zc3hav1l	1.25837	0.17528	1.35894	0.0774632
0610040B10Rik	1.2583	0.0188633	1.09429	0.315533
B930095G10Rik	1.25822	0.037102	0.750796	0.0122485
D230021F18Rik	1.25816	0.32787	0.765328	0.257397
6430548M08Rik	1.25815	0.00241086	1.37703	0.000148884
Igh-V10	1.2581	0.200058	0.943966	0.740564
Fbxo36	1.25796	0.0819742	1.10782	0.417169
Olfr1182	1.25793	0.118495	0.96651	0.808581
Rims4	1.25792	0.187556	1.15983	0.385752
C030046I01Rik	1.25764	0.000794826	1.17247	0.0104232
Phtf1	1.25764	0.00761072	1.14992	0.0785161
Olfr1256	1.25758	0.293983	1.10242	0.649874
9530049J17Rik	1.25739	0.0849276	1.27932	0.0660068
Jam4	1.25739	0.128889	1.114	0.459493
Cyp21a1	1.25732	0.118083	1.01047	0.940685
Ubb	1.2573	0.000604114	1.28634	0.000262413
Olfr689	1.25726	0.15314	1.14638	0.382641
LOC224582	1.25692	0.251055	1.16866	0.428099
Ivd	1.25687	0.0140705	1.1724	0.0714043
E330010P20Rik	1.2568	0.246569	0.973264	0.888016
Phex	1.2568	0.401491	0.97661	0.929893
2310006M14Rik	1.25678	0.0690689	0.933245	0.561204
EG432987	1.25673	0.197945	1.22268	0.254166
Galk1	1.25652	0.0181558	1.14907	0.12599
D830041I17Rik	1.25651	0.139191	1.87226	0.000724009
Hdac5	1.25645	0.0054804	1.29044	0.00255771
Zfp512	1.25645	1.32e-05	1.02061	0.568583
Pla2g4d	1.25636	0.0924968	0.908827	0.461912
Nek6	1.25634	0.110696	0.808198	0.134389
scl0002540.1_6	1.2563	0.165629	1.31469	0.101287
E230013M07Rik	1.25598	0.197821	0.851571	0.356702
0710007G10Rik	1.25594	0.00732106	1.10437	0.193689
2310007H09Rik	1.25585	0.017804	1.16323	0.0965437
Olfr598	1.25584	0.134821	1.12596	0.422373
LOC381533	1.25575	0.0745426	1.11445	0.374771
Mela	1.2556	0.397052	0.877932	0.625051
Pih1d1	1.25551	0.00291495	1.21933	0.00730722
Vmn2r26	1.25529	0.126871	1.17809	0.261554
Prkci	1.25528	0.296003	0.841432	0.42356
Eda2r	1.25526	0.33927	1.12155	0.625374
LOC385226	1.25525	0.217567	0.918181	0.635302
Znfn1a1	1.25522	0.232821	1.15965	0.430036
Zbtb8os	1.2552	0.00425327	1.22573	0.00863412
D230046H12Rik	1.25519	0.220375	1.00708	0.968806
E330034F13Rik	1.25517	0.198262	1.1575	0.399414
Zfp593	1.25513	0.145172	0.913059	0.546797
Sgta	1.255	0.0719327	1.29212	0.0454031
Ptprd	1.25492	0.0105357	1.14701	0.0964037
Slc28a1	1.25492	0.229353	1.33241	0.134485
6030455K13Rik	1.25479	0.465749	1.31992	0.374645
Tdrd1	1.25479	0.024877	1.05024	0.595953
Frmd7	1.25471	0.245239	1.12057	0.552588
Olfr895	1.25469	0.351254	0.751863	0.245521
Anxa5	1.25462	0.00312846	1.23543	0.00506115
Dmkn	1.25461	0.0239027	0.988054	0.895137
Dleu2	1.25452	0.00950402	0.968429	0.67749
Serpinb1c	1.25451	0.184627	0.786504	0.161564
Kcnj4	1.2544	0.0638067	1.05113	0.664719
D630035E14Rik	1.25437	0.229642	0.892045	0.536837
Tex14	1.25433	0.141694	1.31825	0.0783699
LOC100044251	1.25428	0.291749	1.69591	0.022923
Dcbld2	1.25426	0.122377	0.941088	0.666149
LOC218963	1.25422	0.000214005	1.4021	3.44e-06
1300012G16Rik	1.2542	0.253603	1.1615	0.444417
Golm1	1.25412	0.00477938	1.02095	0.763611
D6Wsu116e	1.25398	0.048741	0.976734	0.825576
Olfr16	1.25385	0.209243	0.917019	0.622093
1700024B05Rik	1.25378	0.282446	1.07742	0.717949
C530005A01Rik	1.25378	0.0224233	0.992349	0.931835
Plcb1	1.25378	0.0744076	1.20489	0.134434
2210021J22Rik	1.2537	0.0569699	1.27621	0.0420263
9330159G10Rik	1.25365	0.0496026	1.06996	0.530691
LOC674072	1.25365	0.367852	0.991591	0.972764
A630098G22Rik	1.25357	0.044403	1.25929	0.0408411
Pold2	1.25356	0.101037	0.985999	0.914338
Cyp4f18	1.25352	0.168585	0.891019	0.470688
C130008L17Rik	1.25336	0.132133	1.28876	0.0940577
Smr2	1.25335	0.0658074	1.09423	0.439438
Lce1i	1.25329	0.195119	0.953216	0.776982
Zdhhc17	1.25329	0.141441	0.948407	0.720076
EG432436	1.25301	0.117146	1.6008	0.00365408
Cnih3	1.25272	0.194848	1.28345	0.153778
Art1	1.25271	0.0059414	1.46768	7.61e-05
Actl7b	1.2527	0.0171417	0.953552	0.577276
St8sia3	1.25247	0.0945513	0.956005	0.725405
D430019K11Rik	1.2524	0.050211	1.20069	0.103575
9930031C04Rik	1.25238	0.149567	0.918738	0.574886
EG240038	1.25234	0.100076	1.03224	0.807484
Nup43	1.25232	0.000129178	1.03649	0.419376
Plekha7	1.25228	0.325035	0.827034	0.403723
Snw1	1.25226	0.158125	0.927489	0.625565
Ttc15	1.25215	0.20868	1.14222	0.448718
Stxbp6	1.25189	0.108208	1.51048	0.0070894
4930429A22Rik	1.25187	0.216314	1.13747	0.470061
Prkab1	1.25186	0.00448527	1.19191	0.0193331
B930070B21Rik	1.25181	0.252606	0.731021	0.118201
Wdr24	1.25181	0.0570461	1.24056	0.0664525
4121402D02Rik	1.25178	0.00970836	0.940636	0.428538
scl0001647.1_23	1.2517	0.000988807	1.11557	0.0629618
scl0001333.1_125	1.25169	0.148917	1.23163	0.178205
Kank3	1.25161	0.196853	1.03027	0.859684
Tsx	1.25161	0.142964	0.734204	0.0507649
Cdca5	1.2516	0.290415	1.05277	0.804889
Frrs1	1.25157	0.0800158	1.33028	0.0308457
Slc45a1	1.25142	0.246854	1.28795	0.194213
LOC435565	1.2514	0.53465	1.01283	0.971645
Nat6	1.25137	0.0136982	1.1053	0.228996
Gja8	1.25134	0.170177	0.905928	0.534292
D11Moh35	1.25133	0.00503885	1.02499	0.720013
Wbp2	1.25126	4.99e-06	1.20115	4.29e-05
Acsm5	1.25116	0.0593253	0.98562	0.896352
1700001L19Rik	1.25115	0.176283	0.677631	0.0267955
Vmo1	1.25114	0.0971484	1.08338	0.535371
Olfr73	1.25112	0.238337	0.891607	0.53836
9130221F21	1.25108	0.203498	1.07356	0.678925
Rab40c	1.25107	0.0751631	1.18209	0.173091
Cpne1	1.25104	0.210444	1.03694	0.834721
A730016J02Rik	1.25089	0.247715	0.897432	0.569096
Plekhm3	1.25085	0.000784927	1.26535	0.00051409
9530002O20Rik	1.25079	0.055678	1.02115	0.84808
Adh6a	1.25079	0.289813	1.33925	0.172925
2210015K02Rik	1.25078	0.0059191	1.09929	0.191926
4933427G23Rik	1.25075	0.00193182	1.12216	0.0702125
LOC100045963	1.25075	0.0804429	1.2917	0.0489892
LOC383046	1.25073	0.11629	0.907062	0.47749
6720486H14Rik	1.25069	0.145279	1.11704	0.458041
LOC382031	1.2504	0.015597	0.804369	0.0179257
LOC666337	1.25039	0.278723	0.996492	0.986107
1110064P04Rik	1.25034	0.0388491	1.03471	0.732915
Olfr668	1.25034	0.0360305	1.00801	0.935208
LOC218432	1.25026	0.0929159	0.9102	0.460054
A730041D04Rik	1.25016	0.281291	0.865808	0.481459
EG332993	1.25008	0.0810907	0.736529	0.0219948
BC022960	1.25006	0.0869956	1.12708	0.340653
Ppil3	1.25002	0.00103594	1.15711	0.0174077
C630007B19Rik	1.25	0.282326	1.01466	0.942892
LOC100048504	1.24997	0.0180501	1.19233	0.0532789
1110004P21Rik	1.24991	0.265618	1.25774	0.253074
Cstl1	1.2499	0.277084	1.02434	0.904688
Dmrta1	1.24985	0.0859908	1.03002	0.810039
A130084F23Rik	1.24984	0.243696	1.01163	0.950565
Zic1	1.24983	0.299711	1.03973	0.853447
LOC381630	1.24979	0.021359	0.961612	0.656234
A230052E19Rik	1.24978	0.199185	0.988728	0.946341
1700009N14Rik	1.24972	0.336453	1.09561	0.689644
Lsm14a	1.2497	0.000462401	1.20157	0.00219573
Mknk2	1.24968	0.0143338	1.28206	0.00759787
Stk10	1.24961	0.0269265	0.823486	0.0491768
C030009H01Rik	1.24952	0.174215	0.921107	0.605707
Il3	1.24948	0.242371	1.05101	0.789097
Defb50	1.24935	0.0284251	1.19409	0.0719442
Phc1	1.24917	0.00841319	1.08598	0.27507
4933415A04Rik	1.24916	0.110002	0.990805	0.94449
Sh3d4	1.2491	0.163114	0.937655	0.676561
Ttll3	1.24904	0.18001	0.995629	0.978194
9530027K23Rik	1.24897	0.0206394	0.717319	0.00160808
Tmem214	1.24895	0.110529	1.07686	0.579368
Hoxd1	1.24881	0.222017	1.55254	0.0240186
Lhx5	1.24878	0.182237	0.67491	0.0262669
Serpinb10	1.24866	0.26813	0.89703	0.581479
Extl1	1.24865	0.00423499	1.29394	0.00143459
BC048943	1.2486	0.161679	1.00428	0.977746
Acot5	1.24853	0.132047	1.13019	0.392737
IGHV14S3_X03573$M12991X03573_Ig_heavy_variable_14S3_203	1.24847	0.191996	0.812665	0.220877
Spop	1.24843	0.00202814	1.17124	0.0174962
Cd164l2	1.24836	0.0619598	0.79839	0.0585993
Tbc1d25	1.24834	0.00534916	0.974953	0.712232
E130318P21Rik	1.24823	0.0874769	0.908744	0.441033
Gabrd	1.24816	0.0914554	1.10962	0.409453
LOC385058	1.24814	0.14471	1.10037	0.515898
Slc27a3	1.24809	0.143202	1.00274	0.984972
6030453H13Rik	1.24801	0.0813401	0.939903	0.607525
2410006H16Rik	1.248	0.093961	1.5427	0.00342297
1700019B21Rik	1.24799	0.184814	1.04587	0.781794
LOC100044179	1.24791	0.040234	1.04681	0.647688
Npr2	1.24791	0.00124499	1.23234	0.00195128
Accs	1.24778	0.0642282	1.58748	0.000900689
AW124722	1.24771	0.0871435	1.1133	0.387403
Acpl2	1.2477	0.247277	1.78945	0.00675026
Nek5	1.24742	0.407681	0.76884	0.327322
1700010M06Rik	1.24736	0.0848778	0.887146	0.332126
LOC381427	1.24731	0.143524	0.896379	0.455766
Tcfap2c	1.2473	0.0354449	1.16683	0.126416
Olfr1083	1.24729	0.297168	1.00378	0.985518
1810010H24Rik	1.24725	0.0937242	1.1986	0.162497
Jmjd2c	1.24714	3.05e-05	0.951547	0.195958
LOC386342	1.24712	0.0603571	1.16547	0.17849
4930421F12Rik	1.24696	0.0727317	1.05846	0.625197
4632404M16Rik	1.24692	0.185616	0.467008	0.00028085
Slco5a1	1.24686	0.0337883	0.862351	0.136615
LOC633360	1.24679	0.0806124	1.16988	0.201717
4933411K20Rik	1.24676	8.32e-05	1.17116	0.00155428
D030028O16Rik	1.24673	0.0283611	0.979585	0.822471
LOC381344	1.24672	0.0481741	1.02442	0.816233
5330435L01Rik	1.24671	0.166667	0.967127	0.828174
Tpm2	1.2467	0.0878295	2.27907	7.86e-06
G630032N15Rik	1.24666	0.105248	1.03938	0.766058
4930463P07Rik	1.2466	0.000188107	1.28473	5.45e-05
Zfp105	1.24658	0.0660578	1.10506	0.38151
A530055J02Rik	1.24654	0.321621	1.00256	0.990667
Olfr1416	1.24653	0.0770472	0.997974	0.986265
F730049H03Rik	1.24647	0.327754	0.997456	0.990803
LOC385272	1.24634	0.10035	1.13276	0.336196
Rnf214	1.24634	0.00236249	1.1935	0.0100441
Mettl10	1.24628	0.202584	0.818284	0.243436
Nme4	1.24624	0.0563524	1.29091	0.0301052
LOC235921	1.24623	0.333828	0.980883	0.931303
Tgoln1	1.24614	0.000296212	1.26144	0.000180737
6330545A04Rik	1.24613	0.281644	1.13007	0.543769
Rassf9	1.24611	0.135426	0.986174	0.921558
A430065P19Rik	1.24609	0.11277	1.14689	0.309732
Fxyd3	1.24602	0.358338	1.00159	0.994611
Colec10	1.2459	0.160477	1.00374	0.980296
LOC639910	1.24589	0.129692	0.735673	0.0412039
Olfr651	1.24587	0.216476	0.92279	0.643408
Psma8	1.24582	0.150919	1.22655	0.179904
1110046J11Rik	1.24571	0.00154217	1.18685	0.00855168
Fpgt	1.24549	0.00908132	1.19787	0.0260547
Cd59a	1.24544	0.0836478	0.811037	0.0972446
D0H8S2298E	1.24544	0.0400004	1.26178	0.0309747
[truncated: 28,856 more rows]
